# Supplementary material for: Evaluation of familial phenotype deviation to measure the impact of de novo mutations in autism
Source: Genome Med. 2025 Aug 20;17:93. doi: 10.1186/s13073-025-01532-7 (PMC12366145; doi:10.1186/s13073-025-01532-7)
Supplement: Supplementary file 2 — Additional file 2: Table S1. This table contains WFSD of each genetic subgroup: SRS deviations from parents (Table S1A), SRS deviations from siblings (Table S1B), VABS deviations from siblings (Table S1C), SCQ lifetime deviations from siblings (Table S1D), ADOS CSS total deviations from siblings (Table S1E), ADOS CSS SA deviations from siblings (Table S1F), ADOS CSS RRB deviations from siblings (Table S1G), and FSIQ deviations from siblings (Table S1H). [file 13073_2025_1532_MOESM2_ESM.xlsx]

## Sheet: Key
Table S1
TableS1A-H: WFSD of each genetic subgroup
Column	Description
Group	Genetic subgroup in cases (dnMIS/dnPTV in all/ASD/DD genes | Non-carrier)
Phenotype	Phenotype domain
WFSD_from	Unaffected family members from which WFSD is calculated
Mean	Mean of WFSD
SD	SD of WFSD
CI_lower	CI lower of WFSD
CI_upper	CI upper of WFSD
significant_comparison	Significant pairwise comparison group with P-value

## Sheet: 1a
Group	Phenotype	WFSD_from	Mean	SD	CI_lower	CI_upper	significant_comparison
dMIS carrier	SRS	Parents	3.2563	0.106352	3.04776	3.46484
dMIS in ASD genes	SRS	Parents	3.79737	0.266161	3.27547	4.31926	Non-carrier (p=0.038)
dMIS in DD genes	SRS	Parents	3.52045	0.174902	3.1775	3.86341
dPTV carrier	SRS	Parents	3.5255	0.0950446	3.33914	3.71187	Non-carrier (p=0.0041)
dPTV in ASD genes	SRS	Parents	3.64737	0.188204	3.27833	4.0164	Non-carrier (p=0.033)
dPTV in DD genes	SRS	Parents	3.57872	0.169228	3.2469	3.91055
Non-carrier	SRS	Parents	3.2436	0.0240452	3.19645	3.29075

## Sheet: 1b
Group	Phenotype	WFSD_from	Mean	SD	CI_lower	CI_upper	significant_comparison
dMIS carrier	SRS	Siblings	3.46742	0.132514	3.20754	3.72729	dPTV carrier (p=0.022)
dMIS in ASD genes	SRS	Siblings	3.8625	0.312534	3.24959	4.47541
dMIS in DD genes	SRS	Siblings	3.70556	0.208356	3.29695	4.11417
dPTV carrier	SRS	Siblings	3.87304	0.116576	3.64443	4.10166	Non-carrier (p=0.0024)
dPTV in ASD genes	SRS	Siblings	3.95556	0.240589	3.48373	4.42738
dPTV in DD genes	SRS	Siblings	3.90694	0.208356	3.49833	4.31555
Non-carrier	SRS	Siblings	3.50658	0.0299096	3.44793	3.56524

## Sheet: 1c
Group	Phenotype	WFSD_from	Mean	SD	CI_lower	CI_upper	significant_comparison
dMIS carrier	VABS	Siblings	-2.20375	0.111025	-2.42148	-1.98601
dMIS in ASD genes	VABS	Siblings	-2.33333	0.254035	-2.83152	-1.83514
dMIS in DD genes	VABS	Siblings	-2.36852	0.174569	-2.71087	-2.02617	Non-carrier (p=0.044)
dPTV carrier	VABS	Siblings	-2.12278	0.0956151	-2.31029	-1.93527
dPTV in ASD genes	VABS	Siblings	-2.26237	0.188121	-2.63129	-1.89344
dPTV in DD genes	VABS	Siblings	-2.36752	0.16772	-2.69644	-2.0386	Non-carrier (p=0.037)
Non-carrier	VABS	Siblings	-2.01315	0.0250666	-2.06231	-1.964

## Sheet: 1d
Group	Phenotype	WFSD_from	Mean	SD	CI_lower	CI_upper	significant_comparison
dMIS carrier	SCQ lifetime	Siblings	1.74952	0.0475745	1.65627	1.84278	dMIS in ASD genes (p=0.039)
dMIS in ASD genes	SCQ lifetime	Siblings	2.00645	0.115046	1.78093	2.23197	Non-carrier (p=0.0086)
dMIS in DD genes	SCQ lifetime	Siblings	1.85581	0.0827094	1.69368	2.01794
dPTV carrier	SCQ lifetime	Siblings	1.77567	0.040954	1.69539	1.85595
dPTV in ASD genes	SCQ lifetime	Siblings	1.85438	0.0827094	1.69225	2.01651
dPTV in DD genes	SCQ lifetime	Siblings	1.84549	0.0697903	1.70868	1.98229	Non-carrier (p=0.043)
Non-carrier	SCQ lifetime	Siblings	1.70341	0.00887139	1.68602	1.7208

## Sheet: 1e
Group	Phenotype	WFSD_from	Mean	SD	CI_lower	CI_upper	significant_comparison
dMIS carrier	ADOS total	Siblings	2.34255	0.336773	1.67911	3.00599
dMIS in ASD genes	ADOS total	Siblings	1.84332	0.824922	0.218237	3.4684
dMIS in DD genes	ADOS total	Siblings	2.76498	0.476269	1.82674	3.70322
dPTV carrier	ADOS total	Siblings	2.54736	0.336773	1.88393	3.2108
dPTV in ASD genes	ADOS total	Siblings	2.15054	0.673546	0.823664	3.47741
dPTV in DD genes	ADOS total	Siblings	2.40655	0.476269	1.46831	3.3448
Non-carrier	ADOS total	Siblings	2.29737	0.0816794	2.13646	2.45828

## Sheet: 1f
Group	Phenotype	WFSD_from	Mean	SD	CI_lower	CI_upper	significant_comparison
dMIS carrier	ADOS SA	Siblings	2.44131	0.405373	1.64256	3.24007
dMIS in ASD genes	ADOS SA	Siblings	2.34742	1.2819	-0.178474	4.87331
dMIS in DD genes	ADOS SA	Siblings	2.723	0.573285	1.59339	3.85262
dPTV carrier	ADOS SA	Siblings	2.41262	0.370054	1.68346	3.14179
dPTV in ASD genes	ADOS SA	Siblings	1.87793	0.740107	0.41961	3.33626
dPTV in DD genes	ADOS SA	Siblings	2.08659	0.523335	1.0554	3.11778
Non-carrier	ADOS SA	Siblings	2.27628	0.0911009	2.09678	2.45579

## Sheet: 1g
Group	Phenotype	WFSD_from	Mean	SD	CI_lower	CI_upper	significant_comparison
dMIS carrier	ADOS RRB	Siblings	2.14559	0.342133	1.47145	2.81974
dMIS in ASD genes	ADOS RRB	Siblings	2.29885	1.08192	0.167008	4.43069
dMIS in DD genes	ADOS RRB	Siblings	2.22222	0.48385	1.26883	3.17561
dPTV carrier	ADOS RRB	Siblings	1.341	0.312324	0.725586	1.95641
dPTV in ASD genes	ADOS RRB	Siblings	2.42656	0.624647	1.19574	3.65738
dPTV in DD genes	ADOS RRB	Siblings	1.72414	0.441692	0.853817	2.59446
Non-carrier	ADOS RRB	Siblings	1.56063	0.0768888	1.40912	1.71213

## Sheet: 1h
Group	Phenotype	WFSD_from	Mean	SD	CI_lower	CI_upper	significant_comparison
dMIS carrier	FSIQ	Siblings	-0.833333	1.25137	-3.3085	1.64183
dMIS in DD genes	FSIQ	Siblings	0.333333	1.76971	-3.16708	3.83375
dPTV carrier	FSIQ	Siblings	-2.26173	0.589902	-3.42853	-1.09492
dPTV in ASD genes	FSIQ	Siblings	-1.84444	1.02174	-3.86541	0.176519
dPTV in DD genes	FSIQ	Siblings	-1.99111	0.791437	-3.55654	-0.425679
Non-carrier	FSIQ	Siblings	-1.64062	0.162229	-1.9615	-1.31973
