# Supplementary material for: Evaluation of familial phenotype deviation to measure the impact of de novo mutations in autism
Source: Genome Med. 2025 Aug 20;17:93. doi: 10.1186/s13073-025-01532-7 (PMC12366145; doi:10.1186/s13073-025-01532-7)
Supplement: Supplementary file 3 — Additional file 3: Table S2. This table contains enrichment results of dnDIS in ASD probands with severe SRS profiles (Table S2A), lists genes enriched in these probands (Table S2B), and shows enrichment results of each SRS gene set with GO pathways (Table S2C) and with cell-type specific DEGs in the developing human brain (Table S2D). [file 13073_2025_1532_MOESM3_ESM.xlsx]

## Sheet: Key
Table S2
TableS2A: Enrichment of dnDIS in ASD probands with severe SRS profiles
Column	Description
Phenotype	Phenotype domain (familial deviation | Raw)
cuoff	Severe profile cutoff
estimate	odds ratio
conf.low	CI lower of odds ratio
conf.high	CI upper of odds ratio
p	p value
TableS2B: Genes enriched with dnDIS in ASD probands with severe SRS profiles
Column	Description
Gene_symbol	Gene symbol
Gene_id	Gene id (Gencode V44)
Category	Category of gene (WFSD-only | Both | Raw-only)
SFARI_score	SFARI risk score
SFARI_syndromic	SFARI category syndromic (1 = yes | 0 = no)
EAGLE_score	EAGLE risk score
TableS2C: Enrichment of GO pathway genes with SRS raw and dev genes
Column	Description
Gene_set	Genes enriched with dnDIS in ASD probands with severe SRS profiles (SRS Raw | SRS Dev)
GO_ID	Enriched Gene Ontology (GO) ID
GO_Description	Enriched GO term
GeneRatio	Ratio of genes overlapping with GO genes
BgRatio	Ratio of GO genes overlapping with background genes
RichFactor	Enrichment score calculated as GeneRatio / BgRatio. A higher RichFactor suggests greater overrepresentation of the GO term among input genes.
FoldEnrichment	Fold change in enrichment, representing the magnitude of overrepresentation compared to background. Often similar to or derived from RichFactor.
zScore	Z-score measuring the deviation of observed enrichment from the expected distribution under a null hypothesis. High absolute values indicate statistical significance.
pvalue	clusterProfiler p-value for GO analysis
p.adjust	Adjusted p-value for GO analysis
qvalue	FDR for GO analysis
geneID	Overlapped gene name
TableS2D: Enrichment of cell-type specific DEGs with SRS raw and dev genes
Column	Description
Gene_set	Genes enriched with dnDIS in ASD probands with severe SRS profiles (SRS Raw | SRS Dev)
BTS_cluster	Cluster of Brain Transcriptome at the Single-cell level (BTS) atlas
Number_overlap	Number of overlapping genes between SRS gene set and cell-type specific DEGs
Number_background	Number of background genes
Overlap	Overlapping gene id
OddsRatio	Odds ratio of Fisher's exact enrichment test
p	P-value of Fisher's exact enrichment test
padj	Adjusted p-value of Fisher's exact enrichment test

## Sheet: 2a
Phenotype	cutoff	estimate	conf.low	conf.high	p
SRS_dev	2.6	1.44252	1.05972	1.9886	0.0182
SRS_raw	76	1.12043	0.859136	1.46744	0.397

## Sheet: 2b
Gene_symbol	Gene_id	Category	SFARI_score	SFARI_syndromic	EAGLE_score
CCDC6	ENSG00000108091	Both
FOXP1	ENSG00000114861	Both	1	1	60.45
CREBBP	ENSG00000005339	Both	1	1	31.35
SPEN	ENSG00000065526	Both	2	0
FAT3	ENSG00000165323	Both
ARID3A	ENSG00000116017	Both
KAT6B	ENSG00000156650	Both	3	0
UBR4	ENSG00000127481	Both
PSMD12	ENSG00000197170	Both	1	1	6
SCN2A	ENSG00000136531	Both	1	0	109.3
ABR	ENSG00000159842	Both
TLE4	ENSG00000106829	Both
AP3B2	ENSG00000103723	Both
PTEN	ENSG00000171862	Both	1	1	63.15
ELAVL3	ENSG00000196361	Both	1	0	1
ASH1L	ENSG00000116539	Both	1	0	14.15
LRP6	ENSG00000070018	Both
KDM6B	ENSG00000132510	Both	1	0	13.75
AP2S1	ENSG00000042753	Raw-only	1	0	0.2
XKR6	ENSG00000171044	Both
USP46	ENSG00000109189	Both
UBALD2	ENSG00000185262	Both
NACA	ENSG00000196531	Both
SMC3	ENSG00000108055	Both	2	1
CSNK2A1	ENSG00000101266	Both	1	1	6.2
DDX23	ENSG00000174243	Both		1
DPYSL2	ENSG00000092964	Both	1	0	1
RAB2A	ENSG00000104388	Both	2	0
CUL5	ENSG00000166266	Both
SUPT16H	ENSG00000092201	Both	2	1
PER2	ENSG00000132326	Both	2	0	6.75
UNK	ENSG00000132478	Both
CTCF	ENSG00000102974	Both	1	1	10.45
SMAD4	ENSG00000141646	Both	2	0
PIK3CA	ENSG00000121879	Both	3	0
BTAF1	ENSG00000095564	Both	2	0
MYB	ENSG00000118513	Both
KMT2C	ENSG00000055609	Both	1	1
KAT2B	ENSG00000114166	Both	2	0
IRF2BPL	ENSG00000119669	Both	1	1	9
RHOB	ENSG00000143878	Both
TUBA1A	ENSG00000167552	Both
KMT2A	ENSG00000118058	Both	1	1
PSMC5	ENSG00000087191	Both	3	0
GNAS	ENSG00000087460	Both	2	0
HIVEP3	ENSG00000127124	Both	2	0
CASZ1	ENSG00000130940	Both	1	0	9.55
MSANTD2	ENSG00000120458	Both	2	0
DOT1L	ENSG00000104885	Both
TRIP12	ENSG00000153827	Both	1	1	27
RBFOX2	ENSG00000100320	Both
WDFY3	ENSG00000163625	Both	1	0	17.2
TNRC18	ENSG00000182095	Both
RERE	ENSG00000142599	Both	1	1	6.5
CASKIN1	ENSG00000167971	Both	2	0
TRRAP	ENSG00000196367	Both	2	1
DSCAM	ENSG00000171587	Both	1	0	13.5
PDS5A	ENSG00000121892	Both
SYT2	ENSG00000143858	Raw-only
ATP6V0A1	ENSG00000033627	Both
ZNF598	ENSG00000167962	Both
TNFRSF8	ENSG00000120949	Both
RNF38	ENSG00000137075	Both	2	0
ZNF787	ENSG00000142409	Both
TBL1XR1	ENSG00000177565	Both	1	0	9.15
CTNNB1	ENSG00000168036	Both	1	0	32.75
CNOT3	ENSG00000088038	Both	1	1	5.6
ANKRD11	ENSG00000167522	Both	1	1	22.6
CHD3	ENSG00000170004	Both	1	1
TNRC6B	ENSG00000100354	Both	2	0
GRIN2B	ENSG00000273079	Both	1	0	29.65
EIF4A1	ENSG00000161960	Both
DHX9	ENSG00000135829	Both	3	1
SETD2	ENSG00000181555	Both	1	0
PTK7	ENSG00000112655	Both	1	0
KAT6A	ENSG00000083168	Both	2	1
CAMKV	ENSG00000164076	Both
MED13L	ENSG00000123066	Both	1	1	35
KMT5B	ENSG00000110066	Both	1	0
SYNGAP1	ENSG00000197283	Both	1	1	40.75
KIAA0232	ENSG00000170871	Both	1	0
DLL1	ENSG00000198719	Both	2	1
ATP1B1	ENSG00000143153	Both
UBE3C	ENSG00000009335	Both	2	0
NCKAP1	ENSG00000061676	Both	1	0	24.75
PHF2	ENSG00000197724	Both	1	0	4.25
SUFU	ENSG00000107882	Both
XPO4	ENSG00000132953	Both
EIF3G	ENSG00000130811	Both	1	0	1.5
DIP2A	ENSG00000160305	Both	1	0	18.2
ANK2	ENSG00000145362	Both	1	0	10.8
MYCBP2	ENSG00000005810	Both	1	0
WBP11	ENSG00000084463	Both
RIMS1	ENSG00000079841	Both	1	0	11.35
RAB43	ENSG00000172780	Both	2	0
MYH10	ENSG00000133026	Both	2	0
TCF7L2	ENSG00000148737	Both	1	0	2.1
DUS1L	ENSG00000169718	Both
POGZ	ENSG00000143442	Both	1	1	35.4
CDC42BPB	ENSG00000198752	Both	2	0
MAP3K10	ENSG00000130758	Both
CACNA2D3	ENSG00000157445	Both	1	0	3.75
MDN1	ENSG00000112159	Both
NR3C2	ENSG00000151623	Both	1	1
NFIA	ENSG00000162599	Both	2	0
CSDE1	ENSG00000009307	Both	1	1	15.55
CHD2	ENSG00000173575	Both	1	1	25
PSMA3	ENSG00000100567	Both
BIRC6	ENSG00000115760	Both	2	0
NBEA	ENSG00000172915	Both	1	1
ATP4A	ENSG00000105675	Both
SRCAP	ENSG00000080603	Both	1	0
MED13	ENSG00000108510	Both	1	1	9.3
TBR1	ENSG00000136535	Both	1	0
MYT1L	ENSG00000186487	Both	1	0	20.35
CHD4	ENSG00000111642	Both
FZR1	ENSG00000105325	Both
ANP32A	ENSG00000140350	Both	1	0	3.1
REXO1	ENSG00000079313	Both
IGF2R	ENSG00000197081	Both
NPAS3	ENSG00000151322	Both
WAC	ENSG00000095787	Both	1	1	15
ZNF292	ENSG00000188994	Both	1	1
ZC3H18	ENSG00000158545	Both
MINK1	ENSG00000141503	Both	3	0
TRPV4	ENSG00000111199	Both
DYNC1H1	ENSG00000197102	Both	1	0	13.45
ZNF865	ENSG00000261221	Both
PRKAR1B	ENSG00000188191	Both	2	0
TOP3B	ENSG00000100038	Both	2	0
PHF3	ENSG00000118482	Both	1	0	9.75
PHIP	ENSG00000146247	Both	1	1
ELAVL2	ENSG00000107105	Both	2	0
UBE2Z	ENSG00000159202	Both
SPAG9	ENSG00000008294	Both
SF3B1	ENSG00000115524	Both	2	0
AP2M1	ENSG00000161203	Both	2	0
BRWD1	ENSG00000185658	Both
CACNA1C	ENSG00000151067	Both	1	1
CUX2	ENSG00000111249	Both	2	1
TLK2	ENSG00000146872	Both	1	1	13.5
INTS6	ENSG00000102786	Both	2	0
SYNCRIP	ENSG00000135316	Both	2	0
CELF4	ENSG00000101489	Both	1	0	8.5
SHANK3	ENSG00000251322	Both	1	1	74.85
NFIB	ENSG00000147862	Both	2	1
PACS1	ENSG00000175115	Both	1	1	1.35
MORC3	ENSG00000159256	Both
UBAP2L	ENSG00000143569	Both	1	0
ECE1	ENSG00000117298	Both
CDK13	ENSG00000065883	Both		1
PEX6	ENSG00000124587	Both
RORB	ENSG00000198963	Both	1	1	8.25
ZFHX3	ENSG00000140836	Both	3	1
ADCY5	ENSG00000173175	Both	2	0
APBB1	ENSG00000166313	Both	2	0	4.95
TIAL1	ENSG00000151923	Both
WDR33	ENSG00000136709	Both
SIN3A	ENSG00000169375	Both	1	1
ILF2	ENSG00000143621	Raw-only	2	0
EEF1A2	ENSG00000101210	Both		1
BAZ2B	ENSG00000123636	Both	1	0	7.35
PPP2R5D	ENSG00000112640	Both	1	1	8.5
KDM5B	ENSG00000117139	Both	1	0	2.8
TERF2	ENSG00000132604	Both	2	0
DUT	ENSG00000128951	Both
PRPF8	ENSG00000174231	WFSD-only	3	1
NAA15	ENSG00000164134	WFSD-only	1	1	31.7
CTPS1	ENSG00000171793	WFSD-only
BRINP1	ENSG00000078725	WFSD-only
PRKCG	ENSG00000126583	WFSD-only
RBM26	ENSG00000139746	WFSD-only
CELF1	ENSG00000149187	WFSD-only
CSNK1G2	ENSG00000133275	WFSD-only
KCNQ2	ENSG00000075043	WFSD-only	2	0
FBXO11	ENSG00000138081	WFSD-only	2	1
NMT1	ENSG00000136448	WFSD-only
AGO1	ENSG00000092847	WFSD-only	2	0
CNOT1	ENSG00000125107	WFSD-only	2	1
PITX1	ENSG00000069011	WFSD-only	2	0
DIP2C	ENSG00000151240	WFSD-only	2	0
PPIP5K2	ENSG00000145725	WFSD-only
RAI1	ENSG00000108557	WFSD-only	1	1	12.25
FGFR1	ENSG00000077782	WFSD-only	2	0
CDK5R1	ENSG00000176749	WFSD-only
KCNC1	ENSG00000129159	WFSD-only	2	0
TUBB	ENSG00000196230	WFSD-only
ATP2B2	ENSG00000157087	WFSD-only	2	0
THSD7A	ENSG00000005108	WFSD-only
PTPN11	ENSG00000179295	WFSD-only	1	1
CBX4	ENSG00000141582	WFSD-only
ZMYND11	ENSG00000015171	WFSD-only	2	0
ADGRB1	ENSG00000181790	WFSD-only
ABCE1	ENSG00000164163	WFSD-only	1	0	1.4
GGT7	ENSG00000131067	WFSD-only
MEMO1	ENSG00000162959	WFSD-only	2	0
CACNA2D1	ENSG00000153956	WFSD-only	2	0
ATP1A1	ENSG00000163399	WFSD-only	2	1
HNRNPL	ENSG00000104824	WFSD-only
RARA	ENSG00000131759	WFSD-only
KMT2E	ENSG00000005483	WFSD-only	1	1
GNAI1	ENSG00000127955	WFSD-only	1	1	2.1
ABL1	ENSG00000097007	WFSD-only
KDM1A	ENSG00000004487	WFSD-only

## Sheet: 2c
Gene_set	GO_ID	GO_Description	GeneRatio	BgRatio	RichFactor	FoldEnrichment	zScore	pvalue	p.adjust	qvalue	geneID
WFSD genes	GO:0140993	histone modifying activity	15/196	207/18522	0.0724638	6.84783	8.74989	5.76587e-09	1.81275e-06	1.38177e-06	ASH1L/CREBBP/DOT1L/KAT2B/KAT6A/KAT6B/KDM1A/KDM5B/KDM6B/KMT2A/KMT2C/KMT5B/PHF2/SETD2/SRCAP
WFSD genes	GO:0140297	DNA-binding transcription factor binding	22/196	478/18522	0.0460251	4.34937	7.67251	7.8492e-09	1.81275e-06	1.38177e-06	CHD4/CNOT1/CREBBP/CTNNB1/DHX9/DLL1/FOXP1/KAT2B/KAT6A/KDM1A/MAP3K10/MED13/NFIA/PITX1/PSMC5/RBFOX2/SIN3A/SMAD4/SPEN/TCF7L2/TLE4/TRIP12
WFSD genes	GO:0042393	histone binding	16/196	252/18522	0.0634921	6	8.26471	1.17204e-08	1.81275e-06	1.38177e-06	ANP32A/APBB1/CBX4/CHD2/CHD3/CHD4/KDM5B/KMT2A/KMT2C/KMT2E/MORC3/PHF2/PHIP/SRCAP/TBL1XR1/ZMYND11
WFSD genes	GO:0003713	transcription coactivator activity	16/196	271/18522	0.0590406	5.57934	7.85363	3.25827e-08	3.7796e-06	2.881e-06	ABL1/APBB1/CREBBP/CTNNB1/DHX9/KAT2B/KAT6A/KAT6B/KDM1A/KMT2C/KMT2E/MED13/PER2/PHF2/RERE/SRCAP
WFSD genes	GO:0003714	transcription corepressor activity	13/196	198/18522	0.0656566	6.20455	7.61433	1.95517e-07	1.8144e-05	1.38302e-05	CBX4/CHD4/CREBBP/KDM5B/MAP3K10/RBFOX2/RERE/SIN3A/SPEN/SUFU/TBL1XR1/TLE4/ZMYND11
WFSD genes	GO:0016887	ATP hydrolysis activity	18/196	417/18522	0.0431655	4.07914	6.57694	4.98066e-07	3.85171e-05	2.93597e-05	ABCE1/ATP1A1/ATP2B2/ATP4A/BTAF1/CHD2/CHD3/CHD4/DDX23/DHX9/DYNC1H1/EIF4A1/MDN1/MORC3/PEX6/PSMC5/SMC3/SRCAP
WFSD genes	GO:0061629	RNA polymerase II-specific DNA-binding transcription factor binding	15/196	343/18522	0.0437318	4.13265	6.05621	3.94687e-06	0.000261621	0.000199421	CHD4/CNOT1/CREBBP/CTNNB1/DHX9/DLL1/FOXP1/KDM1A/MED13/PITX1/SIN3A/SMAD4/SPEN/TCF7L2/TRIP12
WFSD genes	GO:0010484	histone H3 acetyltransferase activity	4/196	15/18522	0.266667	25.2	9.6966	1.5151e-05	0.000878759	0.000669835	CREBBP/KAT2B/KAT6A/KAT6B
WFSD genes	GO:0140030	modification-dependent protein binding	10/196	187/18522	0.0534759	5.05348	5.76148	3.12242e-05	0.00160978	0.00122705	ANK2/CBX4/KMT2A/KMT2E/MORC3/PEX6/PHF2/PHIP/PRPF8/ZMYND11
WFSD genes	GO:0140658	ATP-dependent chromatin remodeler activity	5/196	36/18522	0.138889	13.125	7.53074	3.64094e-05	0.0016894	0.00128774	BTAF1/CHD2/CHD3/CHD4/SRCAP
WFSD genes	GO:0016279	protein-lysine N-methyltransferase activity	6/196	64/18522	0.09375	8.85938	6.51347	5.85478e-05	0.00241397	0.00184005	ASH1L/DOT1L/KMT2A/KMT2C/KMT5B/SETD2
WFSD genes	GO:0016278	lysine N-methyltransferase activity	6/196	65/18522	0.0923077	8.72308	6.45049	6.39394e-05	0.00241397	0.00184005	ASH1L/DOT1L/KMT2A/KMT2C/KMT5B/SETD2
WFSD genes	GO:0042054	histone methyltransferase activity	6/196	66/18522	0.0909091	8.59091	6.38886	6.97201e-05	0.00241397	0.00184005	ASH1L/DOT1L/KMT2A/KMT2C/KMT5B/SETD2
WFSD genes	GO:0008276	protein methyltransferase activity	7/196	97/18522	0.0721649	6.81959	5.94293	7.67567e-05	0.00241397	0.00184005	ASH1L/DOT1L/FBXO11/KMT2A/KMT2C/KMT5B/SETD2
WFSD genes	GO:0140938	histone H3 methyltransferase activity	5/196	42/18522	0.119048	11.25	6.87739	7.80379e-05	0.00241397	0.00184005	ASH1L/DOT1L/KMT2A/KMT2C/SETD2
WFSD genes	GO:0004402	histone acetyltransferase activity	5/196	43/18522	0.116279	10.9884	6.78135	8.75528e-05	0.00253903	0.00193538	CREBBP/KAT2B/KAT6A/KAT6B/SRCAP
WFSD genes	GO:0008170	N-methyltransferase activity	7/196	100/18522	0.07	6.615	5.82248	9.31302e-05	0.00254191	0.00193757	ASH1L/DOT1L/FBXO11/KMT2A/KMT2C/KMT5B/SETD2
WFSD genes	GO:0015662	P-type ion transporter activity	4/196	24/18522	0.166667	15.75	7.47759	0.000109465	0.00267325	0.00203768	ATP1A1/ATP1B1/ATP2B2/ATP4A
WFSD genes	GO:0140358	P-type transmembrane transporter activity	4/196	24/18522	0.166667	15.75	7.47759	0.000109465	0.00267325	0.00203768	ATP1A1/ATP1B1/ATP2B2/ATP4A
WFSD genes	GO:0061733	peptide-lysine-N-acetyltransferase activity	5/196	47/18522	0.106383	10.0532	6.42665	0.000134822	0.00312788	0.00238423	CREBBP/KAT2B/KAT6A/KAT6B/SRCAP
WFSD genes	GO:0141052	histone H3 demethylase activity	4/196	28/18522	0.142857	13.5	6.84542	0.000204059	0.00441544	0.00336567	KDM1A/KDM5B/KDM6B/PHF2
WFSD genes	GO:0001221	transcription coregulator binding	7/196	114/18522	0.0614035	5.80263	5.3193	0.000211418	0.00441544	0.00336567	CHD4/CREBBP/CTCF/CTNNB1/PER2/RARA/SMAD4
WFSD genes	GO:0034212	peptide N-acetyltransferase activity	5/196	52/18522	0.0961538	9.08654	6.03889	0.000218869	0.00441544	0.00336567	CREBBP/KAT2B/KAT6A/KAT6B/SRCAP
WFSD genes	GO:0004386	helicase activity	8/196	154/18522	0.0519481	4.90909	5.03769	0.0002382	0.00444718	0.00338986	BTAF1/CHD2/CHD3/CHD4/DDX23/DHX9/EIF4A1/SRCAP
WFSD genes	GO:0019829	ATPase-coupled monoatomic cation transmembrane transporter activity	5/196	53/18522	0.0943396	8.91509	5.96759	0.000239611	0.00444718	0.00338986	ATP1A1/ATP1B1/ATP2B2/ATP4A/ATP6V0A1
WFSD genes	GO:0032452	histone demethylase activity	4/196	30/18522	0.133333	12.6	6.57587	0.000268648	0.00461676	0.00351913	KDM1A/KDM5B/KDM6B/PHF2
WFSD genes	GO:0140457	protein demethylase activity	4/196	30/18522	0.133333	12.6	6.57587	0.000268648	0.00461676	0.00351913	KDM1A/KDM5B/KDM6B/PHF2
WFSD genes	GO:0000900	mRNA regulatory element binding translation repressor activity	3/196	15/18522	0.2	18.9	7.17228	0.000483421	0.00800655	0.00610299	CELF1/CELF4/RARA
WFSD genes	GO:0015085	calcium ion transmembrane transporter activity	7/196	132/18522	0.0530303	5.01136	4.78316	0.000516298	0.00800655	0.00610299	ATP2B2/CACNA1C/CACNA2D1/CACNA2D3/CUL5/GRIN2B/TRPV4
WFSD genes	GO:0016410	N-acyltransferase activity	6/196	95/18522	0.0631579	5.96842	5.02087	0.000517665	0.00800655	0.00610299	CREBBP/KAT2B/KAT6A/KAT6B/NMT1/SRCAP
WFSD genes	GO:0016407	acetyltransferase activity	6/196	96/18522	0.0625	5.90625	4.98421	0.000547385	0.00819312	0.00624521	CREBBP/KAT2B/KAT6A/KAT6B/NAA15/SRCAP
WFSD genes	GO:0016922	nuclear receptor binding	7/196	136/18522	0.0514706	4.86397	4.6772	0.000617151	0.00894869	0.00682114	CNOT1/CTNNB1/FOXP1/KDM1A/MED13/TCF7L2/TRIP12
WFSD genes	GO:0046873	metal ion transmembrane transporter activity	13/196	437/18522	0.0297483	2.81121	3.96257	0.000798923	0.0109365	0.00833632	ATP1A1/ATP1B1/ATP2B2/ATP4A/CACNA1C/CACNA2D1/CACNA2D3/CUL5/GRIN2B/KCNC1/KCNQ2/SCN2A/TRPV4
WFSD genes	GO:0008080	N-acetyltransferase activity	5/196	69/18522	0.0724638	6.84783	5.03283	0.000818679	0.0109365	0.00833632	CREBBP/KAT2B/KAT6A/KAT6B/SRCAP
WFSD genes	GO:0032451	demethylase activity	4/196	40/18522	0.1	9.45	5.53272	0.000824948	0.0109365	0.00833632	KDM1A/KDM5B/KDM6B/PHF2
WFSD genes	GO:0031490	chromatin DNA binding	7/196	146/18522	0.0479452	4.53082	4.42948	0.000938546	0.0120968	0.00922081	CHD4/CREBBP/CTCF/DHX9/KDM6B/RARA/TBR1
WFSD genes	GO:0042800	histone H3K4 methyltransferase activity	3/196	19/18522	0.157895	14.9211	6.27848	0.000997921	0.0124282	0.00947343	ASH1L/KMT2A/KMT2C
WFSD genes	GO:0090079	translation regulator activity, nucleic acid binding	6/196	108/18522	0.0555556	5.25	4.58092	0.00101783	0.0124282	0.00947343	CELF1/CELF4/EEF1A2/EIF3G/EIF4A1/RARA
WFSD genes	GO:0051428	peptide hormone receptor binding	3/196	20/18522	0.15	14.175	6.09653	0.00116492	0.0137541	0.0104841	GNAS/PSMC5/PTPN11
WFSD genes	GO:0035254	glutamate receptor binding	4/196	44/18522	0.0909091	8.59091	5.21338	0.0011857	0.0137541	0.0104841	ATP2B2/CDK5R1/GNAS/SHANK3
WFSD genes	GO:0005262	calcium channel activity	6/196	114/18522	0.0526316	4.97368	4.40118	0.00134649	0.0148981	0.0113561	CACNA1C/CACNA2D1/CACNA2D3/CUL5/GRIN2B/TRPV4
WFSD genes	GO:0035613	RNA stem-loop binding	3/196	21/18522	0.142857	13.5	5.92718	0.00134854	0.0148981	0.0113561	CSDE1/DHX9/MYH10
WFSD genes	GO:0005516	calmodulin binding	8/196	205/18522	0.0390244	3.6878	4.00197	0.00155983	0.0168185	0.0128199	ATP2B2/CACNA1C/CAMKV/KCNQ2/MYH10/SCN2A/TRPV4/UBR4
WFSD genes	GO:0035064	methylated histone binding	5/196	80/18522	0.0625	5.90625	4.54796	0.00159486	0.0168185	0.0128199	CBX4/KMT2E/MORC3/PHF2/ZMYND11
WFSD genes	GO:0035255	ionotropic glutamate receptor binding	3/196	23/18522	0.130435	12.3261	5.62077	0.00176798	0.0179517	0.0136837	CDK5R1/GNAS/SHANK3
WFSD genes	GO:0140034	methylation-dependent protein binding	5/196	82/18522	0.0609756	5.7622	4.46951	0.00177969	0.0179517	0.0136837	CBX4/KMT2E/MORC3/PHF2/ZMYND11
WFSD genes	GO:0008757	S-adenosylmethionine-dependent methyltransferase activity	7/196	165/18522	0.0424242	4.00909	4.01516	0.00190113	0.0187686	0.0143064	ASH1L/DOT1L/FBXO11/KMT2A/KMT2C/KMT5B/SETD2
WFSD genes	GO:0008094	ATP-dependent activity, acting on DNA	6/196	123/18522	0.0487805	4.60976	4.15394	0.00198429	0.0189853	0.0144715	BTAF1/CHD2/CHD3/CHD4/DHX9/SRCAP
WFSD genes	GO:0048027	mRNA 5'-UTR binding	3/196	24/18522	0.125	11.8125	5.48145	0.00200491	0.0189853	0.0144715	MYH10/RARA/SYNCRIP
WFSD genes	GO:0016755	aminoacyltransferase activity	13/196	498/18522	0.0261044	2.46687	3.43168	0.00255385	0.0236997	0.0180651	BIRC6/CBX4/CUL5/FBXO11/GGT7/IRF2BPL/MYCBP2/RNF38/TRIP12/UBE2Z/UBE3C/UBR4/ZNF598
WFSD genes	GO:0044325	transmembrane transporter binding	6/196	133/18522	0.0451128	4.26316	3.90581	0.00293607	0.0267125	0.0203616	ANK2/AP2M1/CTNNB1/KCNC1/PACS1/RIMS1
WFSD genes	GO:0036002	pre-mRNA binding	4/196	59/18522	0.0677966	6.40678	4.3017	0.00351498	0.0313644	0.0239075	CELF1/CELF4/HNRNPL/PRPF8
WFSD genes	GO:0042626	ATPase-coupled transmembrane transporter activity	5/196	97/18522	0.0515464	4.87113	3.95318	0.00370194	0.0324094	0.0247041	ATP1A1/ATP1B1/ATP2B2/ATP4A/ATP6V0A1
WFSD genes	GO:0043425	bHLH transcription factor binding	3/196	32/18522	0.09375	8.85938	4.60173	0.00461779	0.039283	0.0299435	CREBBP/KDM1A/MAP3K10
WFSD genes	GO:0047429	nucleoside triphosphate diphosphatase activity	2/196	10/18522	0.2	18.9	5.85535	0.00474105	0.039283	0.0299435	DHX9/DUT
WFSD genes	GO:0140999	histone H3K4 trimethyltransferase activity	2/196	10/18522	0.2	18.9	5.85535	0.00474105	0.039283	0.0299435	KMT2A/KMT2C
WFSD genes	GO:0140097	catalytic activity, acting on DNA	8/196	248/18522	0.0322581	3.04839	3.35852	0.00500214	0.0403235	0.0307366	BTAF1/CHD2/CHD3/CHD4/DHX9/SRCAP/TERF2/TOP3B
WFSD genes	GO:0051427	hormone receptor binding	3/196	33/18522	0.0909091	8.59091	4.51357	0.00504043	0.0403235	0.0307366	GNAS/PSMC5/PTPN11
WFSD genes	GO:0019787	ubiquitin-like protein transferase activity	12/196	481/18522	0.024948	2.35759	3.11987	0.00528794	0.0415865	0.0316993	BIRC6/CBX4/CUL5/FBXO11/IRF2BPL/MYCBP2/RNF38/TRIP12/UBE2Z/UBE3C/UBR4/ZNF598
WFSD genes	GO:0043022	ribosome binding	5/196	110/18522	0.0454545	4.29545	3.58499	0.00629985	0.0487189	0.037136	ABCE1/DHX9/NAA15/UNK/ZNF598
WFSD genes	GO:0000993	RNA polymerase II complex binding	3/196	36/18522	0.0833333	7.875	4.27001	0.00644505	0.0490246	0.0373691	AGO1/DHX9/WAC
Raw genes	GO:0140993	histone modifying activity	14/161	207/18522	0.0676329	7.78072	9.18659	3.63766e-09	1.48416e-06	1.21e-06	ASH1L/CREBBP/DOT1L/KAT2B/KAT6A/KAT6B/KDM5B/KDM6B/KMT2A/KMT2C/KMT5B/PHF2/SETD2/SRCAP
Raw genes	GO:0140297	DNA-binding transcription factor binding	19/161	478/18522	0.039749	4.57286	7.41072	3.67456e-08	7.49611e-06	6.11138e-06	CHD4/CREBBP/CTNNB1/DHX9/DLL1/FOXP1/KAT2B/KAT6A/MAP3K10/MED13/NFIA/PSMC5/RBFOX2/SIN3A/SMAD4/SPEN/TCF7L2/TLE4/TRIP12
Raw genes	GO:0042393	histone binding	13/161	252/18522	0.0515873	5.93478	7.38577	3.21673e-07	4.37475e-05	3.56662e-05	ANP32A/APBB1/CHD2/CHD3/CHD4/KDM5B/KMT2A/KMT2C/MORC3/PHF2/PHIP/SRCAP/TBL1XR1
Raw genes	GO:0003713	transcription coactivator activity	13/161	271/18522	0.0479705	5.51869	7.01699	7.34425e-07	7.49113e-05	6.10732e-05	APBB1/CREBBP/CTNNB1/DHX9/KAT2B/KAT6A/KAT6B/KMT2C/MED13/PER2/PHF2/RERE/SRCAP
Raw genes	GO:0003714	transcription corepressor activity	11/161	198/18522	0.0555556	6.3913	7.14189	1.30109e-06	0.000106169	8.6557e-05	CHD4/CREBBP/KDM5B/MAP3K10/RBFOX2/RERE/SIN3A/SPEN/SUFU/TBL1XR1/TLE4
Raw genes	GO:0016887	ATP hydrolysis activity	15/161	417/18522	0.0359712	4.13825	6.06951	3.72973e-06	0.000253622	0.000206771	ATP4A/BTAF1/CHD2/CHD3/CHD4/DDX23/DHX9/DYNC1H1/EIF4A1/MDN1/MORC3/PEX6/PSMC5/SMC3/SRCAP
Raw genes	GO:0010484	histone H3 acetyltransferase activity	4/161	15/18522	0.266667	30.6783	10.7675	6.96705e-06	0.000406079	0.000331066	CREBBP/KAT2B/KAT6A/KAT6B
Raw genes	GO:0140658	ATP-dependent chromatin remodeler activity	5/161	36/18522	0.138889	15.9783	8.42341	1.41384e-05	0.000721061	0.000587862	BTAF1/CHD2/CHD3/CHD4/SRCAP
Raw genes	GO:0016279	protein-lysine N-methyltransferase activity	6/161	64/18522	0.09375	10.7853	7.34294	1.94237e-05	0.000860674	0.000701684	ASH1L/DOT1L/KMT2A/KMT2C/KMT5B/SETD2
Raw genes	GO:0016278	lysine N-methyltransferase activity	6/161	65/18522	0.0923077	10.6194	7.2748	2.12464e-05	0.000860674	0.000701684	ASH1L/DOT1L/KMT2A/KMT2C/KMT5B/SETD2
Raw genes	GO:0042054	histone methyltransferase activity	6/161	66/18522	0.0909091	10.4585	7.20813	2.32044e-05	0.000860674	0.000701684	ASH1L/DOT1L/KMT2A/KMT2C/KMT5B/SETD2
Raw genes	GO:0140938	histone H3 methyltransferase activity	5/161	42/18522	0.119048	13.6957	7.71304	3.05894e-05	0.00104004	0.000847916	ASH1L/DOT1L/KMT2A/KMT2C/SETD2
Raw genes	GO:0004402	histone acetyltransferase activity	5/161	43/18522	0.116279	13.3771	7.60874	3.43727e-05	0.00107878	0.000879497	CREBBP/KAT2B/KAT6A/KAT6B/SRCAP
Raw genes	GO:0061629	RNA polymerase II-specific DNA-binding transcription factor binding	12/161	343/18522	0.0349854	4.02484	5.29495	4.73577e-05	0.00138014	0.00112519	CHD4/CREBBP/CTNNB1/DHX9/DLL1/FOXP1/MED13/SIN3A/SMAD4/SPEN/TCF7L2/TRIP12
Raw genes	GO:0061733	peptide-lysine-N-acetyltransferase activity	5/161	47/18522	0.106383	12.2387	7.22385	5.32619e-05	0.00144872	0.00118111	CREBBP/KAT2B/KAT6A/KAT6B/SRCAP
Raw genes	GO:0004386	helicase activity	8/161	154/18522	0.0519481	5.97628	5.80673	6.10411e-05	0.00155655	0.00126901	BTAF1/CHD2/CHD3/CHD4/DDX23/DHX9/EIF4A1/SRCAP
Raw genes	GO:0034212	peptide N-acetyltransferase activity	5/161	52/18522	0.0961538	11.0619	6.80368	8.71405e-05	0.00209137	0.00170504	CREBBP/KAT2B/KAT6A/KAT6B/SRCAP
Raw genes	GO:0008276	protein methyltransferase activity	6/161	97/18522	0.0618557	7.11609	5.65527	0.000202259	0.00458454	0.00373766	ASH1L/DOT1L/KMT2A/KMT2C/KMT5B/SETD2
Raw genes	GO:0008170	N-methyltransferase activity	6/161	100/18522	0.06	6.90261	5.54208	0.000238829	0.00512855	0.00418117	ASH1L/DOT1L/KMT2A/KMT2C/KMT5B/SETD2
Raw genes	GO:0008080	N-acetyltransferase activity	5/161	69/18522	0.0724638	8.33648	5.7171	0.000334647	0.0068268	0.00556571	CREBBP/KAT2B/KAT6A/KAT6B/SRCAP
Raw genes	GO:0001221	transcription coregulator binding	6/161	114/18522	0.0526316	6.05492	5.06944	0.000483649	0.00939662	0.00766081	CHD4/CREBBP/CTCF/CTNNB1/PER2/SMAD4
Raw genes	GO:0042800	histone H3K4 methyltransferase activity	3/161	19/18522	0.157895	18.1648	7.00955	0.000563894	0.0104577	0.00852587	ASH1L/KMT2A/KMT2C
Raw genes	GO:0008094	ATP-dependent activity, acting on DNA	6/161	123/18522	0.0487805	5.61188	4.80541	0.000722889	0.0128234	0.0104546	BTAF1/CHD2/CHD3/CHD4/DHX9/SRCAP
Raw genes	GO:0035613	RNA stem-loop binding	3/161	21/18522	0.142857	16.4348	6.62689	0.000764163	0.0129908	0.010591	CSDE1/DHX9/MYH10
Raw genes	GO:0016410	N-acyltransferase activity	5/161	95/18522	0.0526316	6.05492	4.62536	0.00143992	0.0227956	0.0185847	CREBBP/KAT2B/KAT6A/KAT6B/SRCAP
Raw genes	GO:0140097	catalytic activity, acting on DNA	8/161	248/18522	0.0322581	3.71108	4.02484	0.00149344	0.0227956	0.0185847	BTAF1/CHD2/CHD3/CHD4/DHX9/SRCAP/TERF2/TOP3B
Raw genes	GO:0016407	acetyltransferase activity	5/161	96/18522	0.0520833	5.99185	4.59175	0.00150854	0.0227956	0.0185847	CREBBP/KAT2B/KAT6A/KAT6B/SRCAP
Raw genes	GO:0031490	chromatin DNA binding	6/161	146/18522	0.0410959	4.72781	4.2345	0.0017519	0.0253272	0.0206486	CHD4/CREBBP/CTCF/DHX9/KDM6B/TBR1
Raw genes	GO:0141052	histone H3 demethylase activity	3/161	28/18522	0.107143	12.3261	5.61617	0.00180022	0.0253272	0.0206486	KDM5B/KDM6B/PHF2
Raw genes	GO:0032452	histone demethylase activity	3/161	30/18522	0.1	11.5043	5.39181	0.00220286	0.0289925	0.0236368	KDM5B/KDM6B/PHF2
Raw genes	GO:0140457	protein demethylase activity	3/161	30/18522	0.1	11.5043	5.39181	0.00220286	0.0289925	0.0236368	KDM5B/KDM6B/PHF2
Raw genes	GO:0005262	calcium channel activity	5/161	114/18522	0.0438596	5.04577	4.05739	0.00319856	0.0376544	0.0306986	CACNA1C/CACNA2D3/CUL5/GRIN2B/TRPV4
Raw genes	GO:0047429	nucleoside triphosphate diphosphatase activity	2/161	10/18522	0.2	23.0087	6.51875	0.00322783	0.0376544	0.0306986	DHX9/DUT
Raw genes	GO:0140999	histone H3K4 trimethyltransferase activity	2/161	10/18522	0.2	23.0087	6.51875	0.00322783	0.0376544	0.0306986	KMT2A/KMT2C
Raw genes	GO:0008757	S-adenosylmethionine-dependent methyltransferase activity	6/161	165/18522	0.0363636	4.1834	3.84618	0.00323016	0.0376544	0.0306986	ASH1L/DOT1L/KMT2A/KMT2C/KMT5B/SETD2

## Sheet: 2d
Gene_set	BTS_cluster	Number_overlap	Number_background	Overlap	OddsRatio	p	padj
Raw genes	C4	36	14532	ENSG00000140350,ENSG00000161203,ENSG00000042753,ENSG00000130940,ENSG00000111642,ENSG00000088038,ENSG00000009307,ENSG00000102974,ENSG00000168036,ENSG00000174243,ENSG00000198719,ENSG00000128951,ENSG00000130811,ENSG00000161960,ENSG00000087460,ENSG00000143621,ENSG00000119669,ENSG00000196531,ENSG00000151322,ENSG00000100567,ENSG00000112655,ENSG00000172780,ENSG00000143878,ENSG00000115524,ENSG00000141646…	0.906571	0.646096	0.70805
WFSD genes	C4	44	14505	ENSG00000164163,ENSG00000140350,ENSG00000161203,ENSG00000130940,ENSG00000141582,ENSG00000111642,ENSG00000088038,ENSG00000009307,ENSG00000133275,ENSG00000102974,ENSG00000168036,ENSG00000171793,ENSG00000174243,ENSG00000198719,ENSG00000128951,ENSG00000130811,ENSG00000161960,ENSG00000077782,ENSG00000087460,ENSG00000119669,ENSG00000075043,ENSG00000004487,ENSG00000162959,ENSG00000196531,ENSG00000136448…	0.917426	0.675518	0.720552
Raw genes	C3	39	15594	ENSG00000140350,ENSG00000161203,ENSG00000042753,ENSG00000116017,ENSG00000130940,ENSG00000009307,ENSG00000168036,ENSG00000135829,ENSG00000198719,ENSG00000128951,ENSG00000101210,ENSG00000130811,ENSG00000161960,ENSG00000107105,ENSG00000087460,ENSG00000143621,ENSG00000119669,ENSG00000117139,ENSG00000132510,ENSG00000110066,ENSG00000196531,ENSG00000087191,ENSG00000104388,ENSG00000172780,ENSG00000100320…	1.42179	0.065839	0.0908125
WFSD genes	C3	46	15566	ENSG00000092847,ENSG00000140350,ENSG00000161203,ENSG00000116017,ENSG00000130940,ENSG00000141582,ENSG00000176749,ENSG00000009307,ENSG00000168036,ENSG00000135829,ENSG00000198719,ENSG00000128951,ENSG00000101210,ENSG00000130811,ENSG00000161960,ENSG00000107105,ENSG00000087460,ENSG00000119669,ENSG00000004487,ENSG00000117139,ENSG00000132510,ENSG00000005483,ENSG00000110066,ENSG00000162959,ENSG00000196531…	1.37444	0.0636445	0.0893257
Raw genes	C30	13	17464	ENSG00000042753,ENSG00000116017,ENSG00000117298,ENSG00000130811,ENSG00000114861,ENSG00000087460,ENSG00000197081,ENSG00000102786,ENSG00000083168,ENSG00000162599,ENSG00000171862,ENSG00000112655,ENSG00000143878	0.991892	1	1
WFSD genes	C30	14	17430	ENSG00000116017,ENSG00000125107,ENSG00000117298,ENSG00000130811,ENSG00000077782,ENSG00000114861,ENSG00000087460,ENSG00000197081,ENSG00000102786,ENSG00000083168,ENSG00000162599,ENSG00000171862,ENSG00000112655,ENSG00000143878	0.872854	0.791824	0.833499
Raw genes	C39	19	17086	ENSG00000159842,ENSG00000140350,ENSG00000161203,ENSG00000042753,ENSG00000116017,ENSG00000111642,ENSG00000168036,ENSG00000128951,ENSG00000130811,ENSG00000161960,ENSG00000087460,ENSG00000087191,ENSG00000143878,ENSG00000107882,ENSG00000135316,ENSG00000106829,ENSG00000182095,ENSG00000185262,ENSG00000142409	1.17906	0.51255	0.577521
WFSD genes	C39	20	17052	ENSG00000159842,ENSG00000140350,ENSG00000161203,ENSG00000116017,ENSG00000141582,ENSG00000111642,ENSG00000168036,ENSG00000128951,ENSG00000130811,ENSG00000161960,ENSG00000087460,ENSG00000136448,ENSG00000087191,ENSG00000143878,ENSG00000107882,ENSG00000135316,ENSG00000106829,ENSG00000182095,ENSG00000185262,ENSG00000142409	1.00652	0.905884	0.941178
Raw genes	C24	29	16661	ENSG00000140350,ENSG00000161203,ENSG00000042753,ENSG00000116017,ENSG00000111642,ENSG00000009307,ENSG00000168036,ENSG00000135829,ENSG00000198719,ENSG00000092964,ENSG00000130811,ENSG00000161960,ENSG00000107105,ENSG00000196361,ENSG00000087460,ENSG00000132510,ENSG00000196531,ENSG00000146247,ENSG00000100567,ENSG00000112655,ENSG00000104388,ENSG00000115524,ENSG00000108055,ENSG00000092201,ENSG00000135316…	1.532	0.0423446	0.0664229
WFSD genes	C24	35	16632	ENSG00000140350,ENSG00000161203,ENSG00000116017,ENSG00000153956,ENSG00000111642,ENSG00000009307,ENSG00000168036,ENSG00000171793,ENSG00000135829,ENSG00000198719,ENSG00000092964,ENSG00000130811,ENSG00000161960,ENSG00000107105,ENSG00000196361,ENSG00000087460,ENSG00000075043,ENSG00000004487,ENSG00000132510,ENSG00000005483,ENSG00000162959,ENSG00000196531,ENSG00000146247,ENSG00000100567,ENSG00000112655…	1.52728	0.0294439	0.0480717
Raw genes	C9	15	17826	ENSG00000167522,ENSG00000005339,ENSG00000171587,ENSG00000114166,ENSG00000055609,ENSG00000070018,ENSG00000162599,ENSG00000147862,ENSG00000151322,ENSG00000151623,ENSG00000104388,ENSG00000148737,ENSG00000106829,ENSG00000132478,ENSG00000171044	1.56563	0.099896	0.135452
WFSD genes	C9	17	17793	ENSG00000181790,ENSG00000167522,ENSG00000005339,ENSG00000171587,ENSG00000114166,ENSG00000055609,ENSG00000070018,ENSG00000162599,ENSG00000147862,ENSG00000151322,ENSG00000151623,ENSG00000104388,ENSG00000148737,ENSG00000005108,ENSG00000106829,ENSG00000132478,ENSG00000171044	1.45603	0.135341	0.180454
Raw genes	C2	23	17452	ENSG00000159842,ENSG00000145362,ENSG00000123636,ENSG00000167971,ENSG00000111642,ENSG00000005339,ENSG00000165323,ENSG00000055609,ENSG00000108510,ENSG00000141503,ENSG00000061676,ENSG00000162599,ENSG00000151322,ENSG00000151623,ENSG00000175115,ENSG00000143878,ENSG00000137075,ENSG00000008294,ENSG00000148737,ENSG00000182095,ENSG00000127481,ENSG00000163625,ENSG00000140836	1.86492	0.00895917	0.0174813
WFSD genes	C2	26	17420	ENSG00000159842,ENSG00000181790,ENSG00000145362,ENSG00000123636,ENSG00000078725,ENSG00000167971,ENSG00000111642,ENSG00000005339,ENSG00000165323,ENSG00000077782,ENSG00000055609,ENSG00000108510,ENSG00000141503,ENSG00000061676,ENSG00000162599,ENSG00000151322,ENSG00000151623,ENSG00000175115,ENSG00000143878,ENSG00000137075,ENSG00000008294,ENSG00000148737,ENSG00000182095,ENSG00000127481,ENSG00000163625…	1.72305	0.0174621	0.0324877
Raw genes	C33	32	16505	ENSG00000140350,ENSG00000161203,ENSG00000042753,ENSG00000130940,ENSG00000111642,ENSG00000009307,ENSG00000102974,ENSG00000168036,ENSG00000135829,ENSG00000128951,ENSG00000130811,ENSG00000161960,ENSG00000107105,ENSG00000196361,ENSG00000087460,ENSG00000119669,ENSG00000156650,ENSG00000117139,ENSG00000132510,ENSG00000118513,ENSG00000196531,ENSG00000087191,ENSG00000197170,ENSG00000112655,ENSG00000143878…	1.60675	0.0200165	0.035585
WFSD genes	C33	36	16474	ENSG00000140350,ENSG00000161203,ENSG00000153956,ENSG00000130940,ENSG00000111642,ENSG00000009307,ENSG00000133275,ENSG00000102974,ENSG00000168036,ENSG00000135829,ENSG00000128951,ENSG00000130811,ENSG00000161960,ENSG00000107105,ENSG00000196361,ENSG00000087460,ENSG00000119669,ENSG00000156650,ENSG00000004487,ENSG00000117139,ENSG00000132510,ENSG00000162959,ENSG00000118513,ENSG00000196531,ENSG00000087191…	1.46763	0.0444274	0.0683499
Raw genes	C18	48	14664	ENSG00000140350,ENSG00000042753,ENSG00000116017,ENSG00000130940,ENSG00000111642,ENSG00000088038,ENSG00000009307,ENSG00000168036,ENSG00000174243,ENSG00000198719,ENSG00000104885,ENSG00000128951,ENSG00000130811,ENSG00000114861,ENSG00000087460,ENSG00000119669,ENSG00000083168,ENSG00000117139,ENSG00000055609,ENSG00000070018,ENSG00000196531,ENSG00000147862,ENSG00000151322,ENSG00000146247,ENSG00000100567…	1.38719	0.0625302	0.0893257
WFSD genes	C18	59	14640	ENSG00000164163,ENSG00000092847,ENSG00000140350,ENSG00000116017,ENSG00000130940,ENSG00000141582,ENSG00000111642,ENSG00000125107,ENSG00000088038,ENSG00000009307,ENSG00000168036,ENSG00000171793,ENSG00000174243,ENSG00000198719,ENSG00000104885,ENSG00000128951,ENSG00000130811,ENSG00000077782,ENSG00000114861,ENSG00000087460,ENSG00000119669,ENSG00000083168,ENSG00000004487,ENSG00000117139,ENSG00000055609…	1.41821	0.027667	0.0461117
Raw genes	C11	58	15133	ENSG00000140350,ENSG00000161203,ENSG00000116017,ENSG00000164076,ENSG00000170004,ENSG00000111642,ENSG00000088038,ENSG00000009307,ENSG00000168036,ENSG00000111249,ENSG00000174243,ENSG00000135829,ENSG00000198719,ENSG00000104885,ENSG00000128951,ENSG00000101210,ENSG00000161960,ENSG00000107105,ENSG00000196361,ENSG00000087460,ENSG00000119669,ENSG00000083168,ENSG00000117139,ENSG00000132510,ENSG00000055609…	2.12131	1.03822e-05	5.1911e-05
WFSD genes	C11	70	15110	ENSG00000164163,ENSG00000092847,ENSG00000140350,ENSG00000161203,ENSG00000116017,ENSG00000164076,ENSG00000141582,ENSG00000176749,ENSG00000170004,ENSG00000111642,ENSG00000088038,ENSG00000009307,ENSG00000168036,ENSG00000111249,ENSG00000174243,ENSG00000135829,ENSG00000198719,ENSG00000104885,ENSG00000128951,ENSG00000101210,ENSG00000161960,ENSG00000107105,ENSG00000196361,ENSG00000138081,ENSG00000127955…	2.11412	1.47485e-06	1.07261e-05
Raw genes	C23	43	17564	ENSG00000145362,ENSG00000116539,ENSG00000123636,ENSG00000185658,ENSG00000173575,ENSG00000170004,ENSG00000102974,ENSG00000168036,ENSG00000174243,ENSG00000135829,ENSG00000197102,ENSG00000196361,ENSG00000083168,ENSG00000132510,ENSG00000118058,ENSG00000055609,ENSG00000110066,ENSG00000070018,ENSG00000159256,ENSG00000005810,ENSG00000186487,ENSG00000196531,ENSG00000162599,ENSG00000147862,ENSG00000151322…	4.39481	3.68797e-13	4.91729e-12
WFSD genes	C23	53	17539	ENSG00000145362,ENSG00000116539,ENSG00000123636,ENSG00000185658,ENSG00000141582,ENSG00000176749,ENSG00000149187,ENSG00000173575,ENSG00000170004,ENSG00000125107,ENSG00000102974,ENSG00000168036,ENSG00000174243,ENSG00000135829,ENSG00000151240,ENSG00000197102,ENSG00000196361,ENSG00000138081,ENSG00000083168,ENSG00000004487,ENSG00000132510,ENSG00000118058,ENSG00000055609,ENSG00000005483,ENSG00000110066…	4.52778	2.95949e-16	7.89199e-15
Raw genes	C20	49	17458	ENSG00000167522,ENSG00000140350,ENSG00000116539,ENSG00000123636,ENSG00000185658,ENSG00000101489,ENSG00000173575,ENSG00000111642,ENSG00000005339,ENSG00000168036,ENSG00000166266,ENSG00000111249,ENSG00000135829,ENSG00000092964,ENSG00000197102,ENSG00000196361,ENSG00000087460,ENSG00000127124,ENSG00000119669,ENSG00000156650,ENSG00000055609,ENSG00000110066,ENSG00000070018,ENSG00000123066,ENSG00000118513…	4.87033	5.15602e-16	1.0312e-14
WFSD genes	C20	59	17433	ENSG00000164163,ENSG00000097007,ENSG00000167522,ENSG00000140350,ENSG00000116539,ENSG00000123636,ENSG00000185658,ENSG00000176749,ENSG00000149187,ENSG00000101489,ENSG00000173575,ENSG00000111642,ENSG00000125107,ENSG00000005339,ENSG00000168036,ENSG00000166266,ENSG00000111249,ENSG00000135829,ENSG00000151240,ENSG00000092964,ENSG00000197102,ENSG00000196361,ENSG00000138081,ENSG00000087460,ENSG00000127124…	4.85728	7.11638e-19	5.69311e-17
Raw genes	C26	59	15133	ENSG00000140350,ENSG00000161203,ENSG00000042753,ENSG00000116539,ENSG00000123636,ENSG00000185658,ENSG00000095564,ENSG00000065883,ENSG00000170004,ENSG00000111642,ENSG00000088038,ENSG00000009307,ENSG00000102974,ENSG00000168036,ENSG00000166266,ENSG00000174243,ENSG00000128951,ENSG00000130811,ENSG00000161960,ENSG00000087460,ENSG00000102786,ENSG00000083168,ENSG00000156650,ENSG00000055609,ENSG00000070018…	2.17804	6.09163e-06	3.48093e-05
WFSD genes	C26	72	15111	ENSG00000164163,ENSG00000097007,ENSG00000092847,ENSG00000140350,ENSG00000161203,ENSG00000116539,ENSG00000123636,ENSG00000185658,ENSG00000095564,ENSG00000141582,ENSG00000065883,ENSG00000170004,ENSG00000111642,ENSG00000088038,ENSG00000009307,ENSG00000133275,ENSG00000102974,ENSG00000168036,ENSG00000166266,ENSG00000174243,ENSG00000128951,ENSG00000130811,ENSG00000161960,ENSG00000138081,ENSG00000077782…	2.20893	3.40655e-07	3.02804e-06
Raw genes	C14	44	15923	ENSG00000159842,ENSG00000173175,ENSG00000145362,ENSG00000103723,ENSG00000166313,ENSG00000151067,ENSG00000164076,ENSG00000167971,ENSG00000130940,ENSG00000108091,ENSG00000101489,ENSG00000173575,ENSG00000170004,ENSG00000092964,ENSG00000169718,ENSG00000197102,ENSG00000101210,ENSG00000196361,ENSG00000165323,ENSG00000114861,ENSG00000273079,ENSG00000127124,ENSG00000156650,ENSG00000117139,ENSG00000118058…	1.89201	0.000610332	0.00180839
WFSD genes	C14	55	15899	ENSG00000159842,ENSG00000173175,ENSG00000181790,ENSG00000145362,ENSG00000103723,ENSG00000166313,ENSG00000163399,ENSG00000078725,ENSG00000151067,ENSG00000164076,ENSG00000167971,ENSG00000130940,ENSG00000108091,ENSG00000176749,ENSG00000149187,ENSG00000101489,ENSG00000173575,ENSG00000170004,ENSG00000133275,ENSG00000092964,ENSG00000169718,ENSG00000197102,ENSG00000101210,ENSG00000196361,ENSG00000165323…	1.9806	4.34201e-05	0.000157891
Raw genes	C17	41	15926	ENSG00000159842,ENSG00000173175,ENSG00000145362,ENSG00000103723,ENSG00000033627,ENSG00000185658,ENSG00000167971,ENSG00000101489,ENSG00000160305,ENSG00000171587,ENSG00000101210,ENSG00000165323,ENSG00000105325,ENSG00000273079,ENSG00000127124,ENSG00000156650,ENSG00000117139,ENSG00000110066,ENSG00000130758,ENSG00000005810,ENSG00000172915,ENSG00000162599,ENSG00000147862,ENSG00000175115,ENSG00000121892…	1.7194	0.00397753	0.00837374
WFSD genes	C17	48	15898	ENSG00000159842,ENSG00000173175,ENSG00000181790,ENSG00000145362,ENSG00000103723,ENSG00000163399,ENSG00000033627,ENSG00000185658,ENSG00000167971,ENSG00000176749,ENSG00000149187,ENSG00000101489,ENSG00000160305,ENSG00000171587,ENSG00000101210,ENSG00000165323,ENSG00000105325,ENSG00000131067,ENSG00000273079,ENSG00000127124,ENSG00000156650,ENSG00000004487,ENSG00000117139,ENSG00000110066,ENSG00000130758…	1.64548	0.00371067	0.00837374
Raw genes	C29	53	17082	ENSG00000159842,ENSG00000140350,ENSG00000103723,ENSG00000116539,ENSG00000115760,ENSG00000185658,ENSG00000151067,ENSG00000198752,ENSG00000170004,ENSG00000005339,ENSG00000166266,ENSG00000111249,ENSG00000171587,ENSG00000197102,ENSG00000101210,ENSG00000161960,ENSG00000107105,ENSG00000165323,ENSG00000273079,ENSG00000127124,ENSG00000156650,ENSG00000117139,ENSG00000130758,ENSG00000108510,ENSG00000123066…	4.26595	8.38862e-15	1.34218e-13
WFSD genes	C29	65	17059	ENSG00000164163,ENSG00000159842,ENSG00000092847,ENSG00000140350,ENSG00000103723,ENSG00000116539,ENSG00000115760,ENSG00000185658,ENSG00000151067,ENSG00000198752,ENSG00000176749,ENSG00000149187,ENSG00000170004,ENSG00000125107,ENSG00000005339,ENSG00000133275,ENSG00000166266,ENSG00000111249,ENSG00000151240,ENSG00000171587,ENSG00000197102,ENSG00000101210,ENSG00000161960,ENSG00000107105,ENSG00000165323…	4.36901	3.68992e-18	1.47597e-16
Raw genes	C37	11	18547	ENSG00000168036,ENSG00000171587,ENSG00000165323,ENSG00000114861,ENSG00000162599,ENSG00000151322,ENSG00000079841,ENSG00000137075,ENSG00000141646,ENSG00000065526,ENSG00000148737	3.20995	0.00115366	0.00297719
WFSD genes	C37	11	18512	ENSG00000168036,ENSG00000171587,ENSG00000165323,ENSG00000114861,ENSG00000162599,ENSG00000151322,ENSG00000079841,ENSG00000137075,ENSG00000141646,ENSG00000065526,ENSG00000148737	2.61365	0.00509617	0.0104537
Raw genes	C38	14	18352	ENSG00000173575,ENSG00000104885,ENSG00000171587,ENSG00000105325,ENSG00000114166,ENSG00000070018,ENSG00000108510,ENSG00000061676,ENSG00000151623,ENSG00000188191,ENSG00000104388,ENSG00000142599,ENSG00000008294,ENSG00000167552	2.79365	0.00103148	0.00284545
WFSD genes	C38	17	18320	ENSG00000078725,ENSG00000173575,ENSG00000151240,ENSG00000104885,ENSG00000171587,ENSG00000105325,ENSG00000127955,ENSG00000114166,ENSG00000070018,ENSG00000108510,ENSG00000061676,ENSG00000151623,ENSG00000188191,ENSG00000104388,ENSG00000142599,ENSG00000008294,ENSG00000167552	2.81138	0.000302805	0.000968976
Raw genes	C13	26	17434	ENSG00000159842,ENSG00000167522,ENSG00000140350,ENSG00000116017,ENSG00000116539,ENSG00000123636,ENSG00000115760,ENSG00000095564,ENSG00000065883,ENSG00000173575,ENSG00000160305,ENSG00000127124,ENSG00000083168,ENSG00000055609,ENSG00000175115,ENSG00000121892,ENSG00000197724,ENSG00000171862,ENSG00000142599,ENSG00000181555,ENSG00000107882,ENSG00000177565,ENSG00000182095,ENSG00000153827,ENSG00000196367…	2.123	0.00136532	0.00341329
WFSD genes	C13	31	17404	ENSG00000097007,ENSG00000159842,ENSG00000167522,ENSG00000140350,ENSG00000116017,ENSG00000116539,ENSG00000123636,ENSG00000115760,ENSG00000095564,ENSG00000065883,ENSG00000173575,ENSG00000133275,ENSG00000160305,ENSG00000138081,ENSG00000127124,ENSG00000083168,ENSG00000055609,ENSG00000136448,ENSG00000175115,ENSG00000121892,ENSG00000197724,ENSG00000171862,ENSG00000142599,ENSG00000181555,ENSG00000107882…	2.08783	0.000589563	0.00180839
Raw genes	C10	40	15702	ENSG00000159842,ENSG00000145362,ENSG00000103723,ENSG00000166313,ENSG00000143153,ENSG00000033627,ENSG00000151067,ENSG00000164076,ENSG00000167971,ENSG00000101489,ENSG00000171587,ENSG00000169718,ENSG00000197102,ENSG00000117298,ENSG00000101210,ENSG00000114861,ENSG00000273079,ENSG00000130758,ENSG00000123066,ENSG00000005810,ENSG00000133026,ENSG00000186487,ENSG00000172915,ENSG00000061676,ENSG00000175115…	1.52575	0.0231857	0.0403229
WFSD genes	C10	52	15679	ENSG00000159842,ENSG00000181790,ENSG00000145362,ENSG00000103723,ENSG00000166313,ENSG00000143153,ENSG00000033627,ENSG00000078725,ENSG00000151067,ENSG00000153956,ENSG00000164076,ENSG00000167971,ENSG00000176749,ENSG00000149187,ENSG00000101489,ENSG00000171587,ENSG00000169718,ENSG00000197102,ENSG00000117298,ENSG00000101210,ENSG00000114861,ENSG00000131067,ENSG00000273079,ENSG00000129159,ENSG00000130758…	1.68101	0.00190723	0.0044876
Raw genes	C6	28	16811	ENSG00000159842,ENSG00000173175,ENSG00000103723,ENSG00000143153,ENSG00000033627,ENSG00000151067,ENSG00000157445,ENSG00000167971,ENSG00000101489,ENSG00000170004,ENSG00000160305,ENSG00000101210,ENSG00000107105,ENSG00000087460,ENSG00000273079,ENSG00000127124,ENSG00000118058,ENSG00000112159,ENSG00000005810,ENSG00000186487,ENSG00000172915,ENSG00000121879,ENSG00000188191,ENSG00000100320,ENSG00000079841…	1.58642	0.035715	0.057144
WFSD genes	C6	34	16782	ENSG00000159842,ENSG00000173175,ENSG00000181790,ENSG00000103723,ENSG00000163399,ENSG00000143153,ENSG00000033627,ENSG00000078725,ENSG00000151067,ENSG00000157445,ENSG00000167971,ENSG00000101489,ENSG00000170004,ENSG00000160305,ENSG00000101210,ENSG00000107105,ENSG00000131067,ENSG00000087460,ENSG00000273079,ENSG00000127124,ENSG00000118058,ENSG00000112159,ENSG00000162959,ENSG00000005810,ENSG00000186487…	1.59355	0.0184245	0.0334991
Raw genes	C12	33	17341	ENSG00000173175,ENSG00000151067,ENSG00000157445,ENSG00000164076,ENSG00000198752,ENSG00000101489,ENSG00000170004,ENSG00000111249,ENSG00000092964,ENSG00000171587,ENSG00000101210,ENSG00000196361,ENSG00000165323,ENSG00000114861,ENSG00000273079,ENSG00000127124,ENSG00000132510,ENSG00000070018,ENSG00000123066,ENSG00000133026,ENSG00000186487,ENSG00000172915,ENSG00000162599,ENSG00000121879,ENSG00000112640…	2.66232	4.83259e-06	2.9739e-05
WFSD genes	C12	41	17314	ENSG00000173175,ENSG00000151067,ENSG00000153956,ENSG00000157445,ENSG00000164076,ENSG00000198752,ENSG00000149187,ENSG00000101489,ENSG00000170004,ENSG00000133275,ENSG00000111249,ENSG00000092964,ENSG00000171587,ENSG00000101210,ENSG00000196361,ENSG00000165323,ENSG00000114861,ENSG00000131067,ENSG00000127955,ENSG00000273079,ENSG00000127124,ENSG00000004487,ENSG00000132510,ENSG00000005483,ENSG00000070018…	2.7589	1.73393e-07	1.73393e-06
Raw genes	C1	54	14658	ENSG00000159842,ENSG00000145362,ENSG00000167522,ENSG00000103723,ENSG00000143153,ENSG00000105675,ENSG00000033627,ENSG00000185658,ENSG00000095564,ENSG00000151067,ENSG00000157445,ENSG00000164076,ENSG00000167971,ENSG00000108091,ENSG00000101489,ENSG00000111249,ENSG00000169718,ENSG00000117298,ENSG00000101210,ENSG00000165323,ENSG00000114861,ENSG00000273079,ENSG00000127124,ENSG00000197081,ENSG00000102786…	1.63816	0.00386869	0.00837374
WFSD genes	C1	65	14634	ENSG00000159842,ENSG00000181790,ENSG00000145362,ENSG00000167522,ENSG00000103723,ENSG00000163399,ENSG00000143153,ENSG00000105675,ENSG00000033627,ENSG00000185658,ENSG00000095564,ENSG00000151067,ENSG00000157445,ENSG00000164076,ENSG00000167971,ENSG00000108091,ENSG00000176749,ENSG00000149187,ENSG00000101489,ENSG00000111249,ENSG00000169718,ENSG00000117298,ENSG00000101210,ENSG00000165323,ENSG00000114861…	1.62537	0.00173545	0.00420716
Raw genes	C25	39	15626	ENSG00000145362,ENSG00000103723,ENSG00000143153,ENSG00000033627,ENSG00000115760,ENSG00000185658,ENSG00000151067,ENSG00000164076,ENSG00000108091,ENSG00000101489,ENSG00000170004,ENSG00000160305,ENSG00000171587,ENSG00000169718,ENSG00000101210,ENSG00000114861,ENSG00000273079,ENSG00000127124,ENSG00000130758,ENSG00000112159,ENSG00000005810,ENSG00000133026,ENSG00000172915,ENSG00000061676,ENSG00000151623…	1.43494	0.0522613	0.0774242
WFSD genes	C25	46	15598	ENSG00000145362,ENSG00000103723,ENSG00000143153,ENSG00000033627,ENSG00000115760,ENSG00000078725,ENSG00000185658,ENSG00000151067,ENSG00000164076,ENSG00000108091,ENSG00000101489,ENSG00000170004,ENSG00000160305,ENSG00000171587,ENSG00000169718,ENSG00000101210,ENSG00000114861,ENSG00000131067,ENSG00000273079,ENSG00000127124,ENSG00000130758,ENSG00000112159,ENSG00000162959,ENSG00000005810,ENSG00000133026…	1.38717	0.0623403	0.0893257
Raw genes	C0	33	17269	ENSG00000173175,ENSG00000145362,ENSG00000167522,ENSG00000166313,ENSG00000143153,ENSG00000115760,ENSG00000065883,ENSG00000160305,ENSG00000092964,ENSG00000117298,ENSG00000105325,ENSG00000114166,ENSG00000083168,ENSG00000110066,ENSG00000070018,ENSG00000108510,ENSG00000141503,ENSG00000162599,ENSG00000118482,ENSG00000146247,ENSG00000143442,ENSG00000142599,ENSG00000181555,ENSG00000115524,ENSG00000177565…	2.5352	1.39609e-05	5.87826e-05
WFSD genes	C0	39	17240	ENSG00000097007,ENSG00000173175,ENSG00000145362,ENSG00000167522,ENSG00000166313,ENSG00000143153,ENSG00000115760,ENSG00000153956,ENSG00000065883,ENSG00000160305,ENSG00000151240,ENSG00000092964,ENSG00000117298,ENSG00000105325,ENSG00000127955,ENSG00000114166,ENSG00000083168,ENSG00000005483,ENSG00000110066,ENSG00000070018,ENSG00000108510,ENSG00000141503,ENSG00000162599,ENSG00000118482,ENSG00000146247…	2.46443	4.67998e-06	2.9739e-05
Raw genes	C16	47	15637	ENSG00000159842,ENSG00000173175,ENSG00000145362,ENSG00000103723,ENSG00000143153,ENSG00000033627,ENSG00000115760,ENSG00000185658,ENSG00000157445,ENSG00000164076,ENSG00000167971,ENSG00000108091,ENSG00000101489,ENSG00000170004,ENSG00000160305,ENSG00000171587,ENSG00000197102,ENSG00000165323,ENSG00000114861,ENSG00000273079,ENSG00000127124,ENSG00000156650,ENSG00000118058,ENSG00000130758,ENSG00000112159…	1.85454	0.000665215	0.00190061
WFSD genes	C16	58	15613	ENSG00000159842,ENSG00000173175,ENSG00000181790,ENSG00000145362,ENSG00000103723,ENSG00000163399,ENSG00000143153,ENSG00000033627,ENSG00000115760,ENSG00000078725,ENSG00000185658,ENSG00000153956,ENSG00000157445,ENSG00000164076,ENSG00000167971,ENSG00000108091,ENSG00000149187,ENSG00000101489,ENSG00000170004,ENSG00000160305,ENSG00000171587,ENSG00000197102,ENSG00000165323,ENSG00000114861,ENSG00000131067…	1.9078	8.14016e-05	0.000283136
Raw genes	C34	40	14972	ENSG00000173175,ENSG00000145362,ENSG00000143153,ENSG00000033627,ENSG00000115760,ENSG00000185658,ENSG00000095564,ENSG00000151067,ENSG00000166266,ENSG00000160305,ENSG00000171587,ENSG00000197102,ENSG00000101210,ENSG00000107105,ENSG00000165323,ENSG00000273079,ENSG00000127124,ENSG00000197081,ENSG00000170871,ENSG00000055609,ENSG00000130758,ENSG00000112159,ENSG00000120458,ENSG00000005810,ENSG00000186487…	1.19005	0.339594	0.399523
WFSD genes	C34	47	14944	ENSG00000173175,ENSG00000181790,ENSG00000145362,ENSG00000163399,ENSG00000143153,ENSG00000033627,ENSG00000115760,ENSG00000078725,ENSG00000185658,ENSG00000095564,ENSG00000151067,ENSG00000166266,ENSG00000160305,ENSG00000171587,ENSG00000197102,ENSG00000101210,ENSG00000107105,ENSG00000165323,ENSG00000131067,ENSG00000273079,ENSG00000127124,ENSG00000197081,ENSG00000129159,ENSG00000075043,ENSG00000170871…	1.14395	0.433905	0.503078
Raw genes	C5	44	14601	ENSG00000159842,ENSG00000161203,ENSG00000143153,ENSG00000033627,ENSG00000115760,ENSG00000185658,ENSG00000164076,ENSG00000167971,ENSG00000108091,ENSG00000065883,ENSG00000101489,ENSG00000171587,ENSG00000169718,ENSG00000197102,ENSG00000117298,ENSG00000101210,ENSG00000107105,ENSG00000165323,ENSG00000114861,ENSG00000273079,ENSG00000127124,ENSG00000170871,ENSG00000172915,ENSG00000061676,ENSG00000175115…	1.2031	0.308736	0.36864
WFSD genes	C5	55	14577	ENSG00000159842,ENSG00000181790,ENSG00000161203,ENSG00000163399,ENSG00000143153,ENSG00000033627,ENSG00000115760,ENSG00000078725,ENSG00000185658,ENSG00000153956,ENSG00000164076,ENSG00000167971,ENSG00000108091,ENSG00000065883,ENSG00000176749,ENSG00000101489,ENSG00000171587,ENSG00000169718,ENSG00000197102,ENSG00000117298,ENSG00000101210,ENSG00000107105,ENSG00000165323,ENSG00000114861,ENSG00000273079…	1.25773	0.152776	0.200362
Raw genes	C15	43	14428	ENSG00000161203,ENSG00000103723,ENSG00000105675,ENSG00000033627,ENSG00000115760,ENSG00000185658,ENSG00000095564,ENSG00000151067,ENSG00000157445,ENSG00000065883,ENSG00000173575,ENSG00000166266,ENSG00000111249,ENSG00000171587,ENSG00000169718,ENSG00000165323,ENSG00000114861,ENSG00000273079,ENSG00000197081,ENSG00000102786,ENSG00000170871,ENSG00000005810,ENSG00000133026,ENSG00000186487,ENSG00000172915…	1.11027	0.583649	0.648499
WFSD genes	C15	52	14402	ENSG00000161203,ENSG00000103723,ENSG00000163399,ENSG00000105675,ENSG00000033627,ENSG00000115760,ENSG00000078725,ENSG00000185658,ENSG00000095564,ENSG00000151067,ENSG00000157445,ENSG00000065883,ENSG00000173575,ENSG00000171793,ENSG00000166266,ENSG00000111249,ENSG00000171587,ENSG00000169718,ENSG00000165323,ENSG00000114861,ENSG00000131067,ENSG00000273079,ENSG00000104824,ENSG00000197081,ENSG00000102786…	1.10857	0.507409	0.577521
Raw genes	C22	41	15034	ENSG00000145362,ENSG00000161203,ENSG00000143153,ENSG00000033627,ENSG00000115760,ENSG00000095564,ENSG00000157445,ENSG00000108091,ENSG00000065883,ENSG00000111249,ENSG00000171587,ENSG00000128951,ENSG00000117298,ENSG00000101210,ENSG00000107105,ENSG00000165323,ENSG00000114861,ENSG00000273079,ENSG00000117139,ENSG00000170871,ENSG00000130758,ENSG00000112159,ENSG00000120458,ENSG00000133026,ENSG00000186487…	1.25282	0.212126	0.265696
WFSD genes	C22	49	15007	ENSG00000145362,ENSG00000161203,ENSG00000163399,ENSG00000143153,ENSG00000033627,ENSG00000115760,ENSG00000078725,ENSG00000095564,ENSG00000153956,ENSG00000157445,ENSG00000108091,ENSG00000065883,ENSG00000149187,ENSG00000111249,ENSG00000171587,ENSG00000128951,ENSG00000117298,ENSG00000101210,ENSG00000107105,ENSG00000165323,ENSG00000114861,ENSG00000273079,ENSG00000129159,ENSG00000075043,ENSG00000117139…	1.2316	0.220759	0.271703
Raw genes	C21	31	15982	ENSG00000173175,ENSG00000103723,ENSG00000033627,ENSG00000164076,ENSG00000167971,ENSG00000065883,ENSG00000101489,ENSG00000170004,ENSG00000168036,ENSG00000166266,ENSG00000171587,ENSG00000107105,ENSG00000087460,ENSG00000273079,ENSG00000197081,ENSG00000112159,ENSG00000108510,ENSG00000005810,ENSG00000186487,ENSG00000061676,ENSG00000162599,ENSG00000147862,ENSG00000132326,ENSG00000197724,ENSG00000079841…	1.2319	0.285317	0.345839
WFSD genes	C21	39	15955	ENSG00000173175,ENSG00000103723,ENSG00000163399,ENSG00000033627,ENSG00000153956,ENSG00000164076,ENSG00000167971,ENSG00000065883,ENSG00000101489,ENSG00000170004,ENSG00000168036,ENSG00000166266,ENSG00000171587,ENSG00000107105,ENSG00000131067,ENSG00000127955,ENSG00000087460,ENSG00000273079,ENSG00000104824,ENSG00000197081,ENSG00000129159,ENSG00000112159,ENSG00000108510,ENSG00000162959,ENSG00000005810…	1.29282	0.1719	0.221807
Raw genes	C8	34	15101	ENSG00000173175,ENSG00000103723,ENSG00000143153,ENSG00000033627,ENSG00000115760,ENSG00000185658,ENSG00000151067,ENSG00000167971,ENSG00000101489,ENSG00000111249,ENSG00000160305,ENSG00000197102,ENSG00000101210,ENSG00000107105,ENSG00000273079,ENSG00000170871,ENSG00000118058,ENSG00000112159,ENSG00000005810,ENSG00000133026,ENSG00000186487,ENSG00000061676,ENSG00000151623,ENSG00000124587,ENSG00000121879…	1.00612	1	1
WFSD genes	C8	41	15073	ENSG00000173175,ENSG00000181790,ENSG00000103723,ENSG00000163399,ENSG00000143153,ENSG00000033627,ENSG00000115760,ENSG00000185658,ENSG00000151067,ENSG00000167971,ENSG00000101489,ENSG00000171793,ENSG00000111249,ENSG00000160305,ENSG00000197102,ENSG00000101210,ENSG00000107105,ENSG00000131067,ENSG00000273079,ENSG00000129159,ENSG00000170871,ENSG00000118058,ENSG00000112159,ENSG00000162959,ENSG00000005810…	1.0009	1	1
Raw genes	C7	34	16323	ENSG00000173175,ENSG00000103723,ENSG00000143153,ENSG00000033627,ENSG00000157445,ENSG00000164076,ENSG00000167971,ENSG00000101489,ENSG00000171587,ENSG00000169718,ENSG00000117298,ENSG00000101210,ENSG00000107105,ENSG00000273079,ENSG00000127124,ENSG00000112159,ENSG00000186487,ENSG00000172915,ENSG00000061676,ENSG00000147862,ENSG00000151322,ENSG00000151623,ENSG00000175115,ENSG00000197724,ENSG00000146247…	1.59132	0.0237425	0.0404128
WFSD genes	C7	38	16292	ENSG00000173175,ENSG00000103723,ENSG00000143153,ENSG00000033627,ENSG00000078725,ENSG00000157445,ENSG00000164076,ENSG00000167971,ENSG00000176749,ENSG00000101489,ENSG00000151240,ENSG00000171587,ENSG00000169718,ENSG00000117298,ENSG00000101210,ENSG00000107105,ENSG00000131067,ENSG00000273079,ENSG00000127124,ENSG00000112159,ENSG00000186487,ENSG00000172915,ENSG00000061676,ENSG00000147862,ENSG00000151322…	1.43974	0.0513892	0.0774242
Raw genes	C28	38	16094	ENSG00000173175,ENSG00000103723,ENSG00000143153,ENSG00000033627,ENSG00000185658,ENSG00000167971,ENSG00000108091,ENSG00000065883,ENSG00000101489,ENSG00000170004,ENSG00000005339,ENSG00000160305,ENSG00000171587,ENSG00000169718,ENSG00000197102,ENSG00000117298,ENSG00000101210,ENSG00000107105,ENSG00000273079,ENSG00000118058,ENSG00000112159,ENSG00000118513,ENSG00000005810,ENSG00000186487,ENSG00000172915…	1.6653	0.00872634	0.0174527
WFSD genes	C28	46	16067	ENSG00000173175,ENSG00000103723,ENSG00000163399,ENSG00000143153,ENSG00000033627,ENSG00000185658,ENSG00000153956,ENSG00000167971,ENSG00000108091,ENSG00000065883,ENSG00000101489,ENSG00000170004,ENSG00000005339,ENSG00000171793,ENSG00000160305,ENSG00000171587,ENSG00000169718,ENSG00000197102,ENSG00000117298,ENSG00000101210,ENSG00000107105,ENSG00000273079,ENSG00000104824,ENSG00000129159,ENSG00000118058…	1.66659	0.00394574	0.00837374
Raw genes	C36	47	15759	ENSG00000173175,ENSG00000145362,ENSG00000116017,ENSG00000116539,ENSG00000033627,ENSG00000115760,ENSG00000185658,ENSG00000151067,ENSG00000157445,ENSG00000164076,ENSG00000108091,ENSG00000101489,ENSG00000171587,ENSG00000169718,ENSG00000197102,ENSG00000101210,ENSG00000273079,ENSG00000127124,ENSG00000102786,ENSG00000117139,ENSG00000170871,ENSG00000141503,ENSG00000005810,ENSG00000133026,ENSG00000172915…	1.94204	0.000248955	0.00082985
WFSD genes	C36	59	15736	ENSG00000173175,ENSG00000181790,ENSG00000145362,ENSG00000116017,ENSG00000116539,ENSG00000033627,ENSG00000115760,ENSG00000078725,ENSG00000185658,ENSG00000151067,ENSG00000153956,ENSG00000157445,ENSG00000164076,ENSG00000108091,ENSG00000176749,ENSG00000149187,ENSG00000101489,ENSG00000171587,ENSG00000169718,ENSG00000197102,ENSG00000101210,ENSG00000131067,ENSG00000273079,ENSG00000127124,ENSG00000102786…	2.04762	1.16638e-05	5.4569e-05
Raw genes	C31	23	17417	ENSG00000159842,ENSG00000103723,ENSG00000143153,ENSG00000033627,ENSG00000167971,ENSG00000101489,ENSG00000117298,ENSG00000101210,ENSG00000107105,ENSG00000273079,ENSG00000170871,ENSG00000118058,ENSG00000130758,ENSG00000005810,ENSG00000133026,ENSG00000186487,ENSG00000172915,ENSG00000147862,ENSG00000121879,ENSG00000143858,ENSG00000196367,ENSG00000109189,ENSG00000171044	1.81896	0.0143264	0.0272883
WFSD genes	C31	30	17389	ENSG00000159842,ENSG00000181790,ENSG00000103723,ENSG00000143153,ENSG00000033627,ENSG00000078725,ENSG00000167971,ENSG00000149187,ENSG00000101489,ENSG00000117298,ENSG00000101210,ENSG00000107105,ENSG00000131067,ENSG00000273079,ENSG00000129159,ENSG00000170871,ENSG00000118058,ENSG00000130758,ENSG00000005810,ENSG00000133026,ENSG00000186487,ENSG00000172915,ENSG00000147862,ENSG00000136448,ENSG00000121879…	1.98995	0.00112363	0.00297719
Raw genes	C19	40	16743	ENSG00000159842,ENSG00000173175,ENSG00000145362,ENSG00000103723,ENSG00000143153,ENSG00000033627,ENSG00000151067,ENSG00000157445,ENSG00000164076,ENSG00000167971,ENSG00000101489,ENSG00000170004,ENSG00000168036,ENSG00000160305,ENSG00000171587,ENSG00000169718,ENSG00000101210,ENSG00000107105,ENSG00000087460,ENSG00000273079,ENSG00000156650,ENSG00000118058,ENSG00000112159,ENSG00000108510,ENSG00000005810…	2.39733	8.80074e-06	4.69373e-05
WFSD genes	C19	49	16717	ENSG00000159842,ENSG00000173175,ENSG00000181790,ENSG00000145362,ENSG00000103723,ENSG00000143153,ENSG00000033627,ENSG00000151067,ENSG00000157445,ENSG00000164076,ENSG00000167971,ENSG00000176749,ENSG00000101489,ENSG00000170004,ENSG00000168036,ENSG00000160305,ENSG00000171587,ENSG00000169718,ENSG00000101210,ENSG00000107105,ENSG00000127955,ENSG00000087460,ENSG00000273079,ENSG00000104824,ENSG00000156650…	2.44048	7.28283e-07	5.82626e-06
Raw genes	C27	51	15706	ENSG00000159842,ENSG00000145362,ENSG00000103723,ENSG00000116539,ENSG00000123636,ENSG00000095564,ENSG00000130940,ENSG00000198752,ENSG00000065883,ENSG00000173575,ENSG00000005339,ENSG00000168036,ENSG00000174243,ENSG00000104885,ENSG00000092964,ENSG00000169718,ENSG00000117298,ENSG00000197081,ENSG00000102786,ENSG00000083168,ENSG00000112159,ENSG00000108510,ENSG00000123066,ENSG00000141503,ENSG00000159256…	2.14242	1.84557e-05	7.03074e-05
WFSD genes	C27	60	15680	ENSG00000097007,ENSG00000159842,ENSG00000145362,ENSG00000103723,ENSG00000116539,ENSG00000123636,ENSG00000095564,ENSG00000130940,ENSG00000198752,ENSG00000065883,ENSG00000149187,ENSG00000173575,ENSG00000125107,ENSG00000005339,ENSG00000133275,ENSG00000168036,ENSG00000174243,ENSG00000151240,ENSG00000104885,ENSG00000092964,ENSG00000169718,ENSG00000117298,ENSG00000077782,ENSG00000104824,ENSG00000197081…	2.05805	1.2278e-05	5.4569e-05
Raw genes	C32	47	16088	ENSG00000103723,ENSG00000116539,ENSG00000123636,ENSG00000115760,ENSG00000185658,ENSG00000095564,ENSG00000065883,ENSG00000005339,ENSG00000166266,ENSG00000198719,ENSG00000171587,ENSG00000197081,ENSG00000083168,ENSG00000055609,ENSG00000110066,ENSG00000070018,ENSG00000108510,ENSG00000123066,ENSG00000159256,ENSG00000120458,ENSG00000005810,ENSG00000061676,ENSG00000147862,ENSG00000151322,ENSG00000151623…	2.21231	1.70963e-05	6.8385e-05
WFSD genes	C32	60	16066	ENSG00000164163,ENSG00000181790,ENSG00000103723,ENSG00000116539,ENSG00000163399,ENSG00000123636,ENSG00000115760,ENSG00000185658,ENSG00000095564,ENSG00000065883,ENSG00000125107,ENSG00000005339,ENSG00000133275,ENSG00000171793,ENSG00000166266,ENSG00000151240,ENSG00000198719,ENSG00000171587,ENSG00000077782,ENSG00000104824,ENSG00000197081,ENSG00000083168,ENSG00000129159,ENSG00000055609,ENSG00000005483…	2.39099	1.63433e-07	1.73393e-06
Raw genes	C35	15	17691	ENSG00000159842,ENSG00000166313,ENSG00000164076,ENSG00000101489,ENSG00000009307,ENSG00000092964,ENSG00000128951,ENSG00000101210,ENSG00000119669,ENSG00000188191,ENSG00000087191,ENSG00000197170,ENSG00000104388,ENSG00000143878,ENSG00000109189	1.3881	0.212556	0.265696
WFSD genes	C35	15	17656	ENSG00000159842,ENSG00000166313,ENSG00000164076,ENSG00000101489,ENSG00000009307,ENSG00000092964,ENSG00000128951,ENSG00000101210,ENSG00000119669,ENSG00000188191,ENSG00000087191,ENSG00000197170,ENSG00000104388,ENSG00000143878,ENSG00000109189	1.12469	0.669131	0.720552
