# Supplementary material for: Evaluation of familial phenotype deviation to measure the impact of de novo mutations in autism
Source: Genome Med. 2025 Aug 20;17:93. doi: 10.1186/s13073-025-01532-7 (PMC12366145; doi:10.1186/s13073-025-01532-7)
Supplement: Supplementary file 4 — Additional file 4: Table S3. This table contains MADs of phenotype outcomes of DNVs per gene: SRS deviations (Table S3A), and raw SRS scores (Table S3B). [file 13073_2025_1532_MOESM4_ESM.xlsx]

## Sheet: Key
Table S3
TableS3A-B: MAD of phenotype scores per gene
Column	Description
Gene	Gene symbol
VariantType	Variant type (dnPTV | dnMIS)
VariantClass	Variant class (dnPTV - LOEUF < 0.37, LOEUF ≥ 0.37; dnMIS - MPC ≥ 2, MPC 1-2, MPC < 1)
Phenotype	Phenotype (SRS/VABS; WFSD/Raw)
MAD	MAD
N	Number of observations
N_sample	Number of samples
Variable_gene	Variable gene (yes | no)

## Sheet: 3a
Gene	VariantType	VariantClass	Phenotype	N	N_sample	Variable
KAT7	dMIS	MPC ≥ 2	SRS	0	0	No
HECW1	dPTV	LOEUF < 0.37	SRS	0	0	No
KIDINS220	dMIS	MPC ≥ 2	SRS	1	1	No
PRPF8	dMIS	MPC ≥ 2	SRS	1	1	No
SFMBT2	dPTV	LOEUF < 0.37	SRS	0	0	No
ZNF362	dPTV	LOEUF < 0.37	SRS	0	0	No
CCDC6	dMIS	MPC ≥ 2	SRS	1	1	No
ANKRD11	dPTV	LOEUF < 0.37	SRS	5	2	No
ZNF281	dPTV	LOEUF < 0.37	SRS	0	0	No
FOXP1	dMIS	MPC ≥ 2	SRS	3	1	No
TLK2	dMIS	MPC ≥ 2	SRS	0	0	No
AGO1	dMIS	MPC ≥ 2	SRS	3	1	No
STXBP1	dPTV	LOEUF < 0.37	SRS	0	0	No
PSMD12	dPTV	LOEUF < 0.37	SRS	3	1	No
SCN2A	dPTV	LOEUF < 0.37	SRS	6	2	No
TRAF3IP2	dMIS	MPC ≥ 2	SRS	0	0	No
SMC3	dMIS	MPC ≥ 2	SRS	3	1	No
CREBBP	dPTV	LOEUF < 0.37	SRS	2	1	No
FZR1	dMIS	MPC ≥ 2	SRS	5	2	No
SHANK3	dPTV	LOEUF < 0.37	SRS	3	1	No
TRIP12	dMIS	MPC ≥ 2	SRS	5	2	No
PTEN	dMIS	MPC ≥ 2	SRS	8	3	Yes
SMAD4	dMIS	MPC ≥ 2	SRS	5	2	No
CAPRIN1	dPTV	LOEUF < 0.37	SRS	0	0	No
SPEN	dPTV	LOEUF < 0.37	SRS	3	1	No
ZC3H18	dPTV	LOEUF < 0.37	SRS	3	1	No
ZNF532	dPTV	LOEUF < 0.37	SRS	0	0	No
RAC2	dMIS	MPC ≥ 2	SRS	0	0	No
KMT2C	dPTV	LOEUF < 0.37	SRS	0	0	No
BAIAP2	dMIS	MPC ≥ 2	SRS	0	0	No
KDM1A	dMIS	MPC ≥ 2	SRS	3	1	No
G3BP2	dMIS	MPC ≥ 2	SRS	0	0	No
ARHGAP5	dPTV	LOEUF < 0.37	SRS	0	0	No
PPP3CB	dMIS	MPC ≥ 2	SRS	0	0	No
MBTD1	dMIS	MPC ≥ 2	SRS	0	0	No
PCBP2	dMIS	MPC ≥ 2	SRS	2	1	No
NAA25	dPTV	LOEUF < 0.37	SRS	2	1	No
ASH1L	dPTV	LOEUF < 0.37	SRS	8	3	No
STRIP1	dMIS	MPC ≥ 2	SRS	2	1	No
NR4A2	dMIS	MPC ≥ 2	SRS	6	2	No
NAA15	dPTV	LOEUF < 0.37	SRS	2	1	No
FAT3	dPTV	LOEUF < 0.37	SRS	3	1	No
SHKBP1	dMIS	MPC ≥ 2	SRS	2	1	No
PANX2	dMIS	MPC ≥ 2	SRS	0	0	No
ARID3A	dMIS	MPC ≥ 2	SRS	2	1	No
CHD2	dPTV	LOEUF < 0.37	SRS	11	4	Yes
CTPS1	dMIS	MPC ≥ 2	SRS	3	1	No
CDK13	dPTV	LOEUF < 0.37	SRS	3	1	No
UNC79	dMIS	MPC ≥ 2	SRS	2	1	No
LEMD2	dMIS	MPC ≥ 2	SRS	0	0	No
COL12A1	dPTV	LOEUF < 0.37	SRS	2	1	No
NBEAL2	dPTV	LOEUF < 0.37	SRS	0	0	No
RERE	dPTV	LOEUF < 0.37	SRS	3	1	No
CYFIP2	dMIS	MPC ≥ 2	SRS	0	0	No
TBX21	dMIS	MPC ≥ 2	SRS	0	0	No
LMO3	dMIS	MPC ≥ 2	SRS	0	0	No
MTOR	dMIS	MPC ≥ 2	SRS	0	0	No
KAT6B	dPTV	LOEUF < 0.37	SRS	3	1	No
ERBB2	dMIS	MPC ≥ 2	SRS	0	0	No
NPTN	dMIS	MPC ≥ 2	SRS	0	0	No
BRINP1	dPTV	LOEUF < 0.37	SRS	1	1	No
DPYSL2	dMIS	MPC ≥ 2	SRS	2	1	No
CDC25B	dMIS	MPC ≥ 2	SRS	0	0	No
HOXA11	dPTV	LOEUF < 0.37	SRS	0	0	No
PRKCG	dMIS	MPC ≥ 2	SRS	1	1	No
RBM26	dPTV	LOEUF < 0.37	SRS	1	1	No
ZSWIM8	dMIS	MPC ≥ 2	SRS	0	0	No
CELF1	dMIS	MPC ≥ 2	SRS	1	1	No
AMH	dMIS	MPC ≥ 2	SRS	0	0	No
SPATA2L	dMIS	MPC ≥ 2	SRS	0	0	No
KDM6B	dMIS	MPC ≥ 2	SRS	0	0	No
KCNMA1	dPTV	LOEUF < 0.37	SRS	0	0	No
HNRNPD	dPTV	LOEUF < 0.37	SRS	0	0	No
TET3	dPTV	LOEUF < 0.37	SRS	0	0	No
CHD2	dMIS	MPC ≥ 2	SRS	0	0	No
MED13	dPTV	LOEUF < 0.37	SRS	3	1	No
CTR9	dMIS	MPC ≥ 2	SRS	0	0	No
PSMC6	dMIS	MPC ≥ 2	SRS	0	0	No
ZNF410	dPTV	LOEUF < 0.37	SRS	0	0	No
UBE2K	dMIS	MPC ≥ 2	SRS	0	0	No
POGZ	dPTV	LOEUF < 0.37	SRS	3	1	No
SBNO2	dMIS	MPC ≥ 2	SRS	0	0	No
SCN3A	dPTV	LOEUF < 0.37	SRS	0	0	No
PSMD6	dPTV	LOEUF < 0.37	SRS	0	0	No
ZNF292	dPTV	LOEUF < 0.37	SRS	3	1	No
KANSL1L	dPTV	LOEUF < 0.37	SRS	0	0	No
RASIP1	dMIS	MPC ≥ 2	SRS	0	0	No
PKD1	dPTV	LOEUF < 0.37	SRS	0	0	No
HIVEP2	dPTV	LOEUF < 0.37	SRS	0	0	No
FUBP3	dPTV	LOEUF < 0.37	SRS	0	0	No
SRRM2	dPTV	LOEUF < 0.37	SRS	0	0	No
KATNB1	dMIS	MPC ≥ 2	SRS	0	0	No
TAOK1	dPTV	LOEUF < 0.37	SRS	0	0	No
MAML2	dPTV	LOEUF < 0.37	SRS	0	0	No
PHF3	dPTV	LOEUF < 0.37	SRS	3	1	No
SCRIB	dPTV	LOEUF < 0.37	SRS	0	0	No
ARHGAP29	dPTV	LOEUF < 0.37	SRS	0	0	No
NUP188	dPTV	LOEUF < 0.37	SRS	0	0	No
CELF3	dMIS	MPC ≥ 2	SRS	0	0	No
IFFO2	dMIS	MPC ≥ 2	SRS	0	0	No
PPP3CA	dMIS	MPC ≥ 2	SRS	0	0	No
SPATA5L1	dMIS	MPC ≥ 2	SRS	0	0	No
UBE2H	dMIS	MPC ≥ 2	SRS	0	0	No
PIK3CA	dMIS	MPC ≥ 2	SRS	3	1	No
SP2	dPTV	LOEUF < 0.37	SRS	0	0	No
ASXL3	dPTV	LOEUF < 0.37	SRS	0	0	No
CSNK1D	dMIS	MPC ≥ 2	SRS	0	0	No
FBXO11	dPTV	LOEUF < 0.37	SRS	2	1	No
NCOA3	dPTV	LOEUF < 0.37	SRS	0	0	No
SYT1	dMIS	MPC ≥ 2	SRS	0	0	No
ZYG11B	dMIS	MPC ≥ 2	SRS	0	0	No
OGDH	dMIS	MPC ≥ 2	SRS	0	0	No
PPP1R13B	dPTV	LOEUF < 0.37	SRS	0	0	No
ZMYND8	dPTV	LOEUF < 0.37	SRS	0	0	No
ZNF462	dPTV	LOEUF < 0.37	SRS	0	0	No
PRRC2A	dPTV	LOEUF < 0.37	SRS	0	0	No
PITHD1	dMIS	MPC ≥ 2	SRS	0	0	No
BTBD10	dMIS	MPC ≥ 2	SRS	0	0	No
CASKIN1	dMIS	MPC ≥ 2	SRS	3	1	No
DDAH1	dMIS	MPC ≥ 2	SRS	0	0	No
EP300	dPTV	LOEUF < 0.37	SRS	0	0	No
ZNF710	dPTV	LOEUF < 0.37	SRS	0	0	No
SPTBN1	dMIS	MPC ≥ 2	SRS	0	0	No
CSNK2A1	dPTV	LOEUF < 0.37	SRS	0	0	No
SRRM1	dPTV	LOEUF < 0.37	SRS	0	0	No
WDR24	dMIS	MPC ≥ 2	SRS	0	0	No
FBN1	dPTV	LOEUF < 0.37	SRS	0	0	No
WDR20	dPTV	LOEUF < 0.37	SRS	0	0	No
SPOP	dMIS	MPC ≥ 2	SRS	0	0	No
AUTS2	dPTV	LOEUF < 0.37	SRS	0	0	No
CHD5	dMIS	MPC ≥ 2	SRS	0	0	No
CHAMP1	dPTV	LOEUF < 0.37	SRS	0	0	No
EBF2	dPTV	LOEUF < 0.37	SRS	0	0	No
JAK1	dMIS	MPC ≥ 2	SRS	0	0	No
TCP1	dPTV	LOEUF < 0.37	SRS	0	0	No
HDAC4	dPTV	LOEUF < 0.37	SRS	0	0	No
MAP1B	dPTV	LOEUF < 0.37	SRS	0	0	No
DPF1	dMIS	MPC ≥ 2	SRS	0	0	No
RAF1	dMIS	MPC ≥ 2	SRS	0	0	No
ANK2	dPTV	LOEUF < 0.37	SRS	6	2	No
WDFY3	dPTV	LOEUF < 0.37	SRS	6	2	Yes
PSD	dMIS	MPC ≥ 2	SRS	0	0	No
CPE	dPTV	LOEUF < 0.37	SRS	0	0	No
KLF5	dMIS	MPC ≥ 2	SRS	0	0	No
PUF60	dPTV	LOEUF < 0.37	SRS	0	0	No
EIF2AK4	dMIS	MPC ≥ 2	SRS	0	0	No
NF1	dPTV	LOEUF < 0.37	SRS	3	1	No
LPA	dMIS	MPC ≥ 2	SRS	0	0	No
HOXB8	dMIS	MPC ≥ 2	SRS	0	0	No
PEX5L	dMIS	MPC ≥ 2	SRS	0	0	No
MEF2C	dPTV	LOEUF < 0.37	SRS	0	0	No
CSTF3	dMIS	MPC ≥ 2	SRS	0	0	No
GRIA2	dPTV	LOEUF < 0.37	SRS	0	0	No
EHMT1	dMIS	MPC ≥ 2	SRS	0	0	No
ITGB4	dMIS	MPC ≥ 2	SRS	0	0	No
SCAF11	dPTV	LOEUF < 0.37	SRS	0	0	No
NR4A2	dPTV	LOEUF < 0.37	SRS	0	0	No
TNPO3	dMIS	MPC ≥ 2	SRS	0	0	No
KCTD3	dMIS	MPC ≥ 2	SRS	0	0	No
AMY2A	dMIS	MPC ≥ 2	SRS	0	0	No
CSK	dMIS	MPC ≥ 2	SRS	0	0	No
SOX11	dMIS	MPC ≥ 2	SRS	0	0	No
MEIS2	dPTV	LOEUF < 0.37	SRS	0	0	No
COL4A1	dPTV	LOEUF < 0.37	SRS	0	0	No
USP19	dPTV	LOEUF < 0.37	SRS	0	0	No
ZBTB21	dPTV	LOEUF < 0.37	SRS	0	0	No
KLHDC3	dMIS	MPC ≥ 2	SRS	0	0	No
EXT1	dPTV	LOEUF < 0.37	SRS	0	0	No
PDZRN3	dPTV	LOEUF < 0.37	SRS	0	0	No
STAT1	dMIS	MPC ≥ 2	SRS	0	0	No
ESRRG	dMIS	MPC ≥ 2	SRS	0	0	No
PLCH1	dPTV	LOEUF < 0.37	SRS	0	0	No
DMXL2	dPTV	LOEUF < 0.37	SRS	0	0	No
PITPNM2	dMIS	MPC ≥ 2	SRS	0	0	No
DNMT1	dMIS	MPC ≥ 2	SRS	0	0	No
KIF5C	dMIS	MPC ≥ 2	SRS	0	0	No
KMT5B	dPTV	LOEUF < 0.37	SRS	3	1	No
STAT6	dPTV	LOEUF < 0.37	SRS	0	0	No
INTS2	dPTV	LOEUF < 0.37	SRS	0	0	No
UPF1	dMIS	MPC ≥ 2	SRS	0	0	No
TCF7L2	dPTV	LOEUF < 0.37	SRS	6	2	No
EPB41L2	dPTV	LOEUF < 0.37	SRS	0	0	No
GJD3	dMIS	MPC ≥ 2	SRS	0	0	No
TRAF2	dMIS	MPC ≥ 2	SRS	0	0	No
EVI5L	dMIS	MPC ≥ 2	SRS	0	0	No
CAMK2B	dMIS	MPC ≥ 2	SRS	0	0	No
ADGRB3	dPTV	LOEUF < 0.37	SRS	0	0	No
SPRY2	dPTV	LOEUF < 0.37	SRS	0	0	No
ITPKA	dMIS	MPC ≥ 2	SRS	0	0	No
GRIN2B	dPTV	LOEUF < 0.37	SRS	5	2	No
ITGB8	dPTV	LOEUF < 0.37	SRS	0	0	No
HIGD2A	dMIS	MPC ≥ 2	SRS	0	0	No
RFXAP	dMIS	MPC ≥ 2	SRS	0	0	No
OGA	dPTV	LOEUF < 0.37	SRS	0	0	No
HERC5	dMIS	MPC ≥ 2	SRS	0	0	No
TSKS	dPTV	LOEUF < 0.37	SRS	0	0	No
NLGN2	dMIS	MPC ≥ 2	SRS	0	0	No
CACNA1G	dMIS	MPC ≥ 2	SRS	0	0	No
TRAF7	dMIS	MPC ≥ 2	SRS	0	0	No
SBNO1	dPTV	LOEUF < 0.37	SRS	0	0	No
ACVR1B	dMIS	MPC ≥ 2	SRS	0	0	No
KIAA2026	dPTV	LOEUF < 0.37	SRS	0	0	No
ABL2	dMIS	MPC ≥ 2	SRS	0	0	No
FYN	dMIS	MPC ≥ 2	SRS	0	0	No
MYO18A	dPTV	LOEUF < 0.37	SRS	0	0	No
PRKDC	dPTV	LOEUF < 0.37	SRS	0	0	No
DAGLA	dMIS	MPC ≥ 2	SRS	0	0	No
ZMYM4	dPTV	LOEUF < 0.37	SRS	0	0	No
CAMSAP1	dPTV	LOEUF < 0.37	SRS	0	0	No
RC3H1	dMIS	MPC ≥ 2	SRS	0	0	No
ATP8A1	dPTV	LOEUF < 0.37	SRS	0	0	No
FAM135A	dPTV	LOEUF < 0.37	SRS	0	0	No
MAP4K4	dMIS	MPC ≥ 2	SRS	0	0	No
KCNH2	dMIS	MPC ≥ 2	SRS	0	0	No
MDGA1	dMIS	MPC ≥ 2	SRS	0	0	No
MORC3	dMIS	MPC ≥ 2	SRS	0	0	No
THOC1	dPTV	LOEUF < 0.37	SRS	0	0	No
PHF12	dMIS	MPC ≥ 2	SRS	0	0	No
SRSF3	dPTV	LOEUF < 0.37	SRS	0	0	No
RNF220	dPTV	LOEUF < 0.37	SRS	0	0	No
ITGB1	dPTV	LOEUF < 0.37	SRS	0	0	No
ZMYND11	dPTV	LOEUF < 0.37	SRS	3	1	No
WDFY3	dMIS	MPC ≥ 2	SRS	0	0	No
PI4K2A	dMIS	MPC ≥ 2	SRS	0	0	No
JMJD1C	dPTV	LOEUF < 0.37	SRS	0	0	No
GTF2A1	dMIS	MPC ≥ 2	SRS	0	0	No
PRKACA	dMIS	MPC ≥ 2	SRS	0	0	No
CS	dMIS	MPC ≥ 2	SRS	0	0	No
RORB	dMIS	MPC ≥ 2	SRS	3	1	No
CTCF	dPTV	LOEUF < 0.37	SRS	3	1	No
THAP11	dMIS	MPC ≥ 2	SRS	0	0	No
LIN54	dMIS	MPC ≥ 2	SRS	0	0	No
UBR5	dPTV	LOEUF < 0.37	SRS	3	1	No
NF1	dMIS	MPC ≥ 2	SRS	0	0	No
HNRNPK	dMIS	MPC ≥ 2	SRS	0	0	No
PHF12	dPTV	LOEUF < 0.37	SRS	0	0	No
MAB21L1	dMIS	MPC ≥ 2	SRS	0	0	No
ITSN1	dPTV	LOEUF < 0.37	SRS	0	0	No
SUPT16H	dMIS	MPC ≥ 2	SRS	3	1	No
POLR2B	dPTV	LOEUF < 0.37	SRS	0	0	No
WBP11	dPTV	LOEUF < 0.37	SRS	0	0	No
CTCF	dMIS	MPC ≥ 2	SRS	2	1	No
ASXL2	dPTV	LOEUF < 0.37	SRS	0	0	No
BCL11B	dPTV	LOEUF < 0.37	SRS	0	0	No
HEATR1	dPTV	LOEUF < 0.37	SRS	0	0	No
DENND1A	dPTV	LOEUF < 0.37	SRS	0	0	No
ABTB2	dMIS	MPC ≥ 2	SRS	0	0	No
TMEM158	dMIS	MPC ≥ 2	SRS	0	0	No
TFAP2B	dMIS	MPC ≥ 2	SRS	0	0	No
FUT4	dMIS	MPC ≥ 2	SRS	0	0	No
GRIK3	dMIS	MPC ≥ 2	SRS	0	0	No
GSPT1	dMIS	MPC ≥ 2	SRS	0	0	No
LINGO1	dMIS	MPC ≥ 2	SRS	0	0	No
CNTNAP1	dMIS	MPC ≥ 2	SRS	0	0	No
EFTUD2	dPTV	LOEUF < 0.37	SRS	0	0	No
U2SURP	dPTV	LOEUF < 0.37	SRS	0	0	No
CTNNB1	dPTV	LOEUF < 0.37	SRS	3	1	No
GABRD	dMIS	MPC ≥ 2	SRS	0	0	No
CUL3	dPTV	LOEUF < 0.37	SRS	0	0	No
ATP2A2	dMIS	MPC ≥ 2	SRS	0	0	No
YLPM1	dPTV	LOEUF < 0.37	SRS	0	0	No
GABBR2	dMIS	MPC ≥ 2	SRS	0	0	No
DAAM1	dPTV	LOEUF < 0.37	SRS	0	0	No
RBM14	dMIS	MPC ≥ 2	SRS	0	0	No
PSMC4	dMIS	MPC ≥ 2	SRS	0	0	No
RLF	dPTV	LOEUF < 0.37	SRS	0	0	No
MAGI2	dMIS	MPC ≥ 2	SRS	0	0	No
SMARCC2	dPTV	LOEUF < 0.37	SRS	0	0	No
CLTC	dMIS	MPC ≥ 2	SRS	0	0	No
KCNF1	dMIS	MPC ≥ 2	SRS	0	0	No
ONECUT2	dMIS	MPC ≥ 2	SRS	0	0	No
EIF3A	dPTV	LOEUF < 0.37	SRS	0	0	No
MYB	dPTV	LOEUF < 0.37	SRS	0	0	No
DHX8	dMIS	MPC ≥ 2	SRS	0	0	No
RABGAP1	dPTV	LOEUF < 0.37	SRS	0	0	No
SKI	dMIS	MPC ≥ 2	SRS	0	0	No
DENND1C	dMIS	MPC ≥ 2	SRS	0	0	No
EPS15L1	dPTV	LOEUF < 0.37	SRS	0	0	No
MEX3A	dMIS	MPC ≥ 2	SRS	0	0	No
POGZ	dMIS	MPC ≥ 2	SRS	0	0	No
RPS6KA4	dMIS	MPC ≥ 2	SRS	0	0	No
ARHGAP44	dPTV	LOEUF < 0.37	SRS	0	0	No
UBALD2	dMIS	MPC ≥ 2	SRS	3	1	No
KMT2B	dPTV	LOEUF < 0.37	SRS	0	0	No
PTPRA	dPTV	LOEUF < 0.37	SRS	0	0	No
CSNK1E	dMIS	MPC ≥ 2	SRS	0	0	No
TRAPPC8	dPTV	LOEUF < 0.37	SRS	0	0	No
LEFTY1	dMIS	MPC ≥ 2	SRS	0	0	No
DYNC1H1	dPTV	LOEUF < 0.37	SRS	0	0	No
WNK1	dPTV	LOEUF < 0.37	SRS	0	0	No
TUT7	dPTV	LOEUF < 0.37	SRS	0	0	No
ZNF367	dMIS	MPC ≥ 2	SRS	0	0	No
CDKN2AIP	dPTV	LOEUF < 0.37	SRS	0	0	No
PTPRD	dPTV	LOEUF < 0.37	SRS	0	0	No
GABBR1	dMIS	MPC ≥ 2	SRS	0	0	No
PURA	dMIS	MPC ≥ 2	SRS	0	0	No
NSD1	dMIS	MPC ≥ 2	SRS	0	0	No
TAOK1	dMIS	MPC ≥ 2	SRS	0	0	No
ZNF148	dMIS	MPC ≥ 2	SRS	0	0	No
ADRM1	dPTV	LOEUF < 0.37	SRS	0	0	No
DYNC1H1	dMIS	MPC ≥ 2	SRS	2	1	No
HIRA	dMIS	MPC ≥ 2	SRS	0	0	No
SOX8	dMIS	MPC ≥ 2	SRS	0	0	No
SHE	dPTV	LOEUF < 0.37	SRS	0	0	No
MBD6	dPTV	LOEUF < 0.37	SRS	0	0	No
ADAMTS19	dMIS	MPC ≥ 2	SRS	0	0	No
RBM20	dPTV	LOEUF < 0.37	SRS	0	0	No
SIX5	dMIS	MPC ≥ 2	SRS	0	0	No
COPB2	dPTV	LOEUF < 0.37	SRS	0	0	No
SRGAP1	dPTV	LOEUF < 0.37	SRS	0	0	No
ZDHHC24	dMIS	MPC ≥ 2	SRS	0	0	No
CPSF6	dMIS	MPC ≥ 2	SRS	0	0	No
APBB1	dPTV	LOEUF < 0.37	SRS	3	1	No
PTGDR2	dMIS	MPC ≥ 2	SRS	0	0	No
ZNF423	dPTV	LOEUF < 0.37	SRS	0	0	No
EIF3B	dMIS	MPC ≥ 2	SRS	1	1	No
NCKAP1L	dPTV	LOEUF < 0.37	SRS	0	0	No
TUBB4A	dMIS	MPC ≥ 2	SRS	0	0	No
PCGF3	dPTV	LOEUF < 0.37	SRS	0	0	No
TBR1	dPTV	LOEUF < 0.37	SRS	2	1	No
SUZ12	dMIS	MPC ≥ 2	SRS	0	0	No
PTPRZ1	dPTV	LOEUF < 0.37	SRS	0	0	No
TRPC3	dMIS	MPC ≥ 2	SRS	0	0	No
CHD5	dPTV	LOEUF < 0.37	SRS	0	0	No
PAK1	dMIS	MPC ≥ 2	SRS	0	0	No
MAP2K6	dMIS	MPC ≥ 2	SRS	0	0	No
MAPK8IP2	dPTV	LOEUF < 0.37	SRS	0	0	No
ZNF771	dMIS	MPC ≥ 2	SRS	0	0	No
KDM2B	dPTV	LOEUF < 0.37	SRS	0	0	No
MYH9	dMIS	MPC ≥ 2	SRS	0	0	No
ILDR2	dMIS	MPC ≥ 2	SRS	0	0	No
CTNND1	dPTV	LOEUF < 0.37	SRS	0	0	No
NACC1	dMIS	MPC ≥ 2	SRS	0	0	No
TTN	dPTV	LOEUF < 0.37	SRS	0	0	No
HECTD2	dMIS	MPC ≥ 2	SRS	0	0	No
BMP7	dMIS	MPC ≥ 2	SRS	0	0	No
CPEB3	dMIS	MPC ≥ 2	SRS	0	0	No
BAZ1A	dPTV	LOEUF < 0.37	SRS	0	0	No
CAPZA2	dPTV	LOEUF < 0.37	SRS	0	0	No
SATB2	dMIS	MPC ≥ 2	SRS	0	0	No
KDM2A	dMIS	MPC ≥ 2	SRS	0	0	No
FADS3	dMIS	MPC ≥ 2	SRS	0	0	No
TARBP1	dMIS	MPC ≥ 2	SRS	0	0	No
PDZD2	dPTV	LOEUF < 0.37	SRS	0	0	No
CTDSP1	dPTV	LOEUF < 0.37	SRS	0	0	No
PCLO	dPTV	LOEUF < 0.37	SRS	0	0	No
EYA2	dMIS	MPC ≥ 2	SRS	0	0	No
CLPTM1	dPTV	LOEUF < 0.37	SRS	0	0	No
SRSF7	dMIS	MPC ≥ 2	SRS	0	0	No
CHD6	dMIS	MPC ≥ 2	SRS	0	0	No
CACNG3	dMIS	MPC ≥ 2	SRS	0	0	No
KDM3B	dPTV	LOEUF < 0.37	SRS	0	0	No
HAPSTR1	dMIS	MPC ≥ 2	SRS	0	0	No
SYNCRIP	dPTV	LOEUF < 0.37	SRS	3	1	No
ATAD2	dPTV	LOEUF < 0.37	SRS	0	0	No
HOMER1	dPTV	LOEUF < 0.37	SRS	0	0	No
TRIM24	dMIS	MPC ≥ 2	SRS	0	0	No
TSC1	dPTV	LOEUF < 0.37	SRS	0	0	No
WDR33	dMIS	MPC ≥ 2	SRS	0	0	No
HIP1	dPTV	LOEUF < 0.37	SRS	0	0	No
C3	dMIS	MPC ≥ 2	SRS	0	0	No
WAPL	dMIS	MPC ≥ 2	SRS	0	0	No
PPP2R5B	dMIS	MPC ≥ 2	SRS	0	0	No
WDR5	dMIS	MPC ≥ 2	SRS	0	0	No
CHD9	dPTV	LOEUF < 0.37	SRS	0	0	No
MLLT3	dMIS	MPC ≥ 2	SRS	0	0	No
ANK3	dPTV	LOEUF < 0.37	SRS	0	0	No
NAV2	dPTV	LOEUF < 0.37	SRS	0	0	No
EGLN1	dMIS	MPC ≥ 2	SRS	0	0	No
DYRK1B	dPTV	LOEUF < 0.37	SRS	0	0	No
KDM4B	dMIS	MPC ≥ 2	SRS	0	0	No
USP33	dPTV	LOEUF < 0.37	SRS	0	0	No
ROCK1	dPTV	LOEUF < 0.37	SRS	0	0	No
IREB2	dPTV	LOEUF < 0.37	SRS	0	0	No
CSMD2	dPTV	LOEUF < 0.37	SRS	0	0	No
RABGGTB	dMIS	MPC ≥ 2	SRS	0	0	No
EPC2	dPTV	LOEUF < 0.37	SRS	0	0	No
NEO1	dPTV	LOEUF < 0.37	SRS	0	0	No
MYBL2	dMIS	MPC ≥ 2	SRS	0	0	No
ZFC3H1	dPTV	LOEUF < 0.37	SRS	0	0	No
MYH10	dMIS	MPC ≥ 2	SRS	3	1	No
ASCL1	dMIS	MPC ≥ 2	SRS	0	0	No
TWIST1	dMIS	MPC ≥ 2	SRS	0	0	No
SKI	dPTV	LOEUF < 0.37	SRS	0	0	No
GRK2	dMIS	MPC ≥ 2	SRS	0	0	No
MDN1	dPTV	LOEUF < 0.37	SRS	3	1	No
PSMC3	dMIS	MPC ≥ 2	SRS	0	0	No
DICER1	dPTV	LOEUF < 0.37	SRS	0	0	No
ISL1	dMIS	MPC ≥ 2	SRS	0	0	No
CLIP3	dMIS	MPC ≥ 2	SRS	0	0	No
SPATA2	dPTV	LOEUF < 0.37	SRS	0	0	No
NRXN3	dPTV	LOEUF < 0.37	SRS	0	0	No
CHST1	dMIS	MPC ≥ 2	SRS	0	0	No
GPR4	dMIS	MPC ≥ 2	SRS	0	0	No
ANKRD17	dMIS	MPC ≥ 2	SRS	0	0	No
TLE3	dPTV	LOEUF < 0.37	SRS	0	0	No
PHIP	dPTV	LOEUF < 0.37	SRS	3	1	No
KLF16	dMIS	MPC ≥ 2	SRS	0	0	No
NAV3	dPTV	LOEUF < 0.37	SRS	0	0	No
TAOK3	dPTV	LOEUF < 0.37	SRS	0	0	No
FBXO38	dPTV	LOEUF < 0.37	SRS	0	0	No
CUX1	dPTV	LOEUF < 0.37	SRS	0	0	No
HIC2	dPTV	LOEUF < 0.37	SRS	0	0	No
C9orf50	dMIS	MPC ≥ 2	SRS	0	0	No
SETD2	dPTV	LOEUF < 0.37	SRS	3	1	No
PKDCC	dMIS	MPC ≥ 2	SRS	0	0	No
CACNA1C	dPTV	LOEUF < 0.37	SRS	0	0	No
PDS5A	dPTV	LOEUF < 0.37	SRS	0	0	No
CUX2	dMIS	MPC ≥ 2	SRS	0	0	No
DAPK1	dPTV	LOEUF < 0.37	SRS	0	0	No
CTXN1	dMIS	MPC ≥ 2	SRS	0	0	No
ULK1	dPTV	LOEUF < 0.37	SRS	0	0	No
ATN1	dPTV	LOEUF < 0.37	SRS	0	0	No
XKR6	dMIS	MPC ≥ 2	SRS	0	0	No
EIF4G2	dPTV	LOEUF < 0.37	SRS	0	0	No
ZC3H14	dPTV	LOEUF < 0.37	SRS	0	0	No
MAST1	dPTV	LOEUF < 0.37	SRS	0	0	No
ILF2	dMIS	MPC ≥ 2	SRS	0	0	No
ESCO1	dPTV	LOEUF < 0.37	SRS	0	0	No
PTPRS	dPTV	LOEUF < 0.37	SRS	0	0	No
RREB1	dPTV	LOEUF < 0.37	SRS	0	0	No
ZNF638	dPTV	LOEUF < 0.37	SRS	0	0	No
KREMEN2	dMIS	MPC ≥ 2	SRS	0	0	No
SRSF1	dMIS	MPC ≥ 2	SRS	0	0	No
NDST1	dMIS	MPC ≥ 2	SRS	0	0	No
NFYA	dMIS	MPC ≥ 2	SRS	0	0	No
FAM120A	dMIS	MPC ≥ 2	SRS	0	0	No
TECPR2	dPTV	LOEUF < 0.37	SRS	0	0	No
CDC5L	dPTV	LOEUF < 0.37	SRS	0	0	No
ANAPC2	dPTV	LOEUF < 0.37	SRS	0	0	No
SHANK1	dPTV	LOEUF < 0.37	SRS	0	0	No
VCPIP1	dPTV	LOEUF < 0.37	SRS	0	0	No
CLIC6	dMIS	MPC ≥ 2	SRS	0	0	No
SCAPER	dMIS	MPC ≥ 2	SRS	0	0	No
KLHDC10	dMIS	MPC ≥ 2	SRS	0	0	No
SPTBN1	dPTV	LOEUF < 0.37	SRS	3	1	No
FSCN1	dMIS	MPC ≥ 2	SRS	0	0	No
CDC16	dPTV	LOEUF < 0.37	SRS	0	0	No
UPF2	dPTV	LOEUF < 0.37	SRS	0	0	No
RING1	dMIS	MPC ≥ 2	SRS	0	0	No
LRP1	dPTV	LOEUF < 0.37	SRS	0	0	No
FBRS	dMIS	MPC ≥ 2	SRS	0	0	No
CLTC	dPTV	LOEUF < 0.37	SRS	0	0	No
PIK3CD	dMIS	MPC ≥ 2	SRS	0	0	No
BRD8	dMIS	MPC ≥ 2	SRS	0	0	No
NRDC	dPTV	LOEUF < 0.37	SRS	0	0	No
DNM2	dMIS	MPC ≥ 2	SRS	0	0	No
KPNA3	dPTV	LOEUF < 0.37	SRS	0	0	No
USP39	dMIS	MPC ≥ 2	SRS	0	0	No
PHACTR1	dPTV	LOEUF < 0.37	SRS	0	0	No
ACTN1	dPTV	LOEUF < 0.37	SRS	0	0	No
XPO1	dMIS	MPC ≥ 2	SRS	0	0	No
PRDM1	dPTV	LOEUF < 0.37	SRS	0	0	No
ADCY2	dMIS	MPC ≥ 2	SRS	0	0	No
FRMD4A	dMIS	MPC ≥ 2	SRS	0	0	No
YY1	dMIS	MPC ≥ 2	SRS	0	0	No
OSBP	dMIS	MPC ≥ 2	SRS	0	0	No
RBBP5	dMIS	MPC ≥ 2	SRS	0	0	No
SNAP25	dMIS	MPC ≥ 2	SRS	0	0	No
MTMR3	dMIS	MPC ≥ 2	SRS	0	0	No
UBN2	dPTV	LOEUF < 0.37	SRS	0	0	No
PRCC	dMIS	MPC ≥ 2	SRS	0	0	No
SMARCAD1	dPTV	LOEUF < 0.37	SRS	0	0	No
PBX1	dPTV	LOEUF < 0.37	SRS	0	0	No
SATB1	dPTV	LOEUF < 0.37	SRS	0	0	No
GSK3B	dPTV	LOEUF < 0.37	SRS	0	0	No
ZFHX3	dPTV	LOEUF < 0.37	SRS	3	1	No
VIRMA	dPTV	LOEUF < 0.37	SRS	0	0	No
RAPH1	dPTV	LOEUF < 0.37	SRS	0	0	No
ABCE1	dMIS	MPC ≥ 2	SRS	3	1	No
CLK4	dMIS	MPC ≥ 2	SRS	0	0	No
NEURL1	dMIS	MPC ≥ 2	SRS	0	0	No
CSDE1	dPTV	LOEUF < 0.37	SRS	2	1	No
CACNA1B	dPTV	LOEUF < 0.37	SRS	0	0	No
DLG4	dPTV	LOEUF < 0.37	SRS	0	0	No
LRRTM3	dPTV	LOEUF < 0.37	SRS	0	0	No
USF3	dPTV	LOEUF < 0.37	SRS	0	0	No
MINK1	dMIS	MPC ≥ 2	SRS	5	2	No
TENT5A	dMIS	MPC ≥ 2	SRS	0	0	No
PTGER4	dMIS	MPC ≥ 2	SRS	0	0	No
DLL1	dMIS	MPC ≥ 2	SRS	0	0	No
HNRNPUL2	dPTV	LOEUF < 0.37	SRS	0	0	No
SRC	dMIS	MPC ≥ 2	SRS	0	0	No
CTDSPL2	dPTV	LOEUF < 0.37	SRS	0	0	No
LYST	dPTV	LOEUF < 0.37	SRS	0	0	No
CFH	dPTV	LOEUF < 0.37	SRS	0	0	No
ACVR2A	dMIS	MPC ≥ 2	SRS	0	0	No
PSMD11	dMIS	MPC ≥ 2	SRS	0	0	No
ADAR	dMIS	MPC ≥ 2	SRS	0	0	No
SNRNP200	dMIS	MPC ≥ 2	SRS	0	0	No
GNB2	dMIS	MPC ≥ 2	SRS	0	0	No
BRSK2	dPTV	LOEUF < 0.37	SRS	0	0	No
KCNH7	dMIS	MPC ≥ 2	SRS	0	0	No
AP2M1	dMIS	MPC ≥ 2	SRS	0	0	No
EEF1G	dPTV	LOEUF < 0.37	SRS	0	0	No
CDRT15	dMIS	MPC ≥ 2	SRS	0	0	No
PAPOLG	dMIS	MPC ≥ 2	SRS	0	0	No
RUSC2	dPTV	LOEUF < 0.37	SRS	0	0	No
SRSF3	dMIS	MPC ≥ 2	SRS	0	0	No
RAP2A	dMIS	MPC ≥ 2	SRS	0	0	No
TBL1XR1	dMIS	MPC ≥ 2	SRS	3	1	No
RICTOR	dMIS	MPC ≥ 2	SRS	0	0	No
PBX1	dMIS	MPC ≥ 2	SRS	0	0	No
NF2	dPTV	LOEUF < 0.37	SRS	0	0	No
IGF2BP1	dMIS	MPC ≥ 2	SRS	0	0	No
ALYREF	dMIS	MPC ≥ 2	SRS	0	0	No
MYH7	dMIS	MPC ≥ 2	SRS	0	0	No
ZFP36L2	dPTV	LOEUF < 0.37	SRS	0	0	No
SETD2	dMIS	MPC ≥ 2	SRS	0	0	No
CARMIL1	dPTV	LOEUF < 0.37	SRS	0	0	No
CLK3	dMIS	MPC ≥ 2	SRS	0	0	No
CASZ1	dPTV	LOEUF < 0.37	SRS	2	1	No
TCF4	dPTV	LOEUF < 0.37	SRS	0	0	No
TESK1	dMIS	MPC ≥ 2	SRS	0	0	No
EPOR	dMIS	MPC ≥ 2	SRS	0	0	No
TRIM24	dPTV	LOEUF < 0.37	SRS	0	0	No
FN1	dPTV	LOEUF < 0.37	SRS	0	0	No
PAPOLA	dMIS	MPC ≥ 2	SRS	0	0	No
CNOT2	dMIS	MPC ≥ 2	SRS	0	0	No
USF2	dMIS	MPC ≥ 2	SRS	0	0	No
GAPVD1	dPTV	LOEUF < 0.37	SRS	0	0	No
RELN	dPTV	LOEUF < 0.37	SRS	0	0	No
CIT	dPTV	LOEUF < 0.37	SRS	0	0	No
MAP2K7	dMIS	MPC ≥ 2	SRS	0	0	No
CKMT1A	dMIS	MPC ≥ 2	SRS	0	0	No
CTR9	dPTV	LOEUF < 0.37	SRS	0	0	No
TUBB	dMIS	MPC ≥ 2	SRS	3	1	No
UBR4	dPTV	LOEUF < 0.37	SRS	0	0	No
PHB1	dMIS	MPC ≥ 2	SRS	0	0	No
ABCC9	dMIS	MPC ≥ 2	SRS	0	0	No
RASL10B	dMIS	MPC ≥ 2	SRS	0	0	No
PLXNA1	dMIS	MPC ≥ 2	SRS	0	0	No
SMARCD1	dPTV	LOEUF < 0.37	SRS	0	0	No
CLASRP	dMIS	MPC ≥ 2	SRS	0	0	No
RHOBTB2	dMIS	MPC ≥ 2	SRS	0	0	No
SPEG	dPTV	LOEUF < 0.37	SRS	0	0	No
MYH11	dPTV	LOEUF < 0.37	SRS	0	0	No
HAPLN2	dMIS	MPC ≥ 2	SRS	0	0	No
CREBBP	dMIS	MPC ≥ 2	SRS	3	1	No
DIRAS2	dMIS	MPC ≥ 2	SRS	0	0	No
LRP1B	dPTV	LOEUF < 0.37	SRS	0	0	No
KMT2A	dPTV	LOEUF < 0.37	SRS	2	1	No
PCDH1	dPTV	LOEUF < 0.37	SRS	0	0	No
ZIC2	dPTV	LOEUF < 0.37	SRS	0	0	No
KIAA0232	dPTV	LOEUF < 0.37	SRS	3	1	No
VEZF1	dMIS	MPC ≥ 2	SRS	0	0	No
SARS1	dMIS	MPC ≥ 2	SRS	0	0	No
EIF3D	dMIS	MPC ≥ 2	SRS	0	0	No
JPH4	dMIS	MPC ≥ 2	SRS	0	0	No
TNFSF13B	dPTV	LOEUF < 0.37	SRS	0	0	No
CCT7	dPTV	LOEUF < 0.37	SRS	0	0	No
PLCB1	dMIS	MPC ≥ 2	SRS	0	0	No
RAB1A	dMIS	MPC ≥ 2	SRS	0	0	No
ATP2B2	dMIS	MPC ≥ 2	SRS	3	1	No
CDH11	dPTV	LOEUF < 0.37	SRS	0	0	No
KCNJ2	dMIS	MPC ≥ 2	SRS	0	0	No
FAT4	dPTV	LOEUF < 0.37	SRS	0	0	No
MED13L	dPTV	LOEUF < 0.37	SRS	6	2	Yes
KCNQ3	dMIS	MPC ≥ 2	SRS	0	0	No
JARID2	dPTV	LOEUF < 0.37	SRS	0	0	No
PHF20L1	dPTV	LOEUF < 0.37	SRS	0	0	No
ZBTB10	dPTV	LOEUF < 0.37	SRS	0	0	No
PUM1	dMIS	MPC ≥ 2	SRS	0	0	No
LONP1	dPTV	LOEUF < 0.37	SRS	0	0	No
SMC6	dMIS	MPC ≥ 2	SRS	0	0	No
SRP54	dPTV	LOEUF < 0.37	SRS	0	0	No
RASGRF2	dPTV	LOEUF < 0.37	SRS	0	0	No
ACTA2	dMIS	MPC ≥ 2	SRS	0	0	No
PAK2	dPTV	LOEUF < 0.37	SRS	0	0	No
CDC73	dMIS	MPC ≥ 2	SRS	0	0	No
CHD4	dPTV	LOEUF < 0.37	SRS	0	0	No
DPP10	dPTV	LOEUF < 0.37	SRS	0	0	No
KBTBD2	dPTV	LOEUF < 0.37	SRS	0	0	No
JMJD1C	dMIS	MPC ≥ 2	SRS	0	0	No
AFF4	dPTV	LOEUF < 0.37	SRS	0	0	No
MACF1	dPTV	LOEUF < 0.37	SRS	0	0	No
GID8	dPTV	LOEUF < 0.37	SRS	0	0	No
ARHGEF12	dPTV	LOEUF < 0.37	SRS	0	0	No
KDM6B	dPTV	LOEUF < 0.37	SRS	6	2	No
CDC42BPB	dMIS	MPC ≥ 2	SRS	0	0	No
DCTN1	dMIS	MPC ≥ 2	SRS	0	0	No
SART1	dMIS	MPC ≥ 2	SRS	0	0	No
ZFYVE9	dPTV	LOEUF < 0.37	SRS	0	0	No
DLGAP4	dPTV	LOEUF < 0.37	SRS	0	0	No
ZER1	dMIS	MPC ≥ 2	SRS	0	0	No
MAPK1	dMIS	MPC ≥ 2	SRS	0	0	No
NRBP1	dMIS	MPC ≥ 2	SRS	0	0	No
SRPK2	dPTV	LOEUF < 0.37	SRS	0	0	No
SYMPK	dPTV	LOEUF < 0.37	SRS	0	0	No
AP1B1	dPTV	LOEUF < 0.37	SRS	0	0	No
FASN	dPTV	LOEUF < 0.37	SRS	0	0	No
GPATCH8	dMIS	MPC ≥ 2	SRS	0	0	No
TET3	dMIS	MPC ≥ 2	SRS	0	0	No
MTREX	dMIS	MPC ≥ 2	SRS	0	0	No
MPHOSPH10	dPTV	LOEUF < 0.37	SRS	0	0	No
TLE4	dMIS	MPC ≥ 2	SRS	3	1	No
CSTF1	dMIS	MPC ≥ 2	SRS	0	0	No
ATAD2B	dPTV	LOEUF < 0.37	SRS	0	0	No
DDX42	dPTV	LOEUF < 0.37	SRS	0	0	No
PAXIP1	dPTV	LOEUF < 0.37	SRS	0	0	No
GABRG2	dMIS	MPC ≥ 2	SRS	0	0	No
FBN1	dMIS	MPC ≥ 2	SRS	0	0	No
SRSF11	dPTV	LOEUF < 0.37	SRS	0	0	No
CAPN15	dPTV	LOEUF < 0.37	SRS	0	0	No
NSD2	dPTV	LOEUF < 0.37	SRS	0	0	No
TNRC6A	dPTV	LOEUF < 0.37	SRS	0	0	No
KLHL2	dMIS	MPC ≥ 2	SRS	0	0	No
ADCY1	dPTV	LOEUF < 0.37	SRS	0	0	No
MRTFB	dPTV	LOEUF < 0.37	SRS	0	0	No
CREBRF	dMIS	MPC ≥ 2	SRS	0	0	No
MAST2	dMIS	MPC ≥ 2	SRS	0	0	No
INTS6	dMIS	MPC ≥ 2	SRS	3	1	No
PIP5K1B	dMIS	MPC ≥ 2	SRS	0	0	No
AKAP11	dPTV	LOEUF < 0.37	SRS	0	0	No
PICALM	dPTV	LOEUF < 0.37	SRS	0	0	No
SOX5	dPTV	LOEUF < 0.37	SRS	0	0	No
HELLS	dPTV	LOEUF < 0.37	SRS	0	0	No
H2AC13	dMIS	MPC ≥ 2	SRS	0	0	No
HDAC2	dPTV	LOEUF < 0.37	SRS	0	0	No
GRIN2A	dPTV	LOEUF < 0.37	SRS	0	0	No
PHIP	dMIS	MPC ≥ 2	SRS	0	0	No
LPGAT1	dPTV	LOEUF < 0.37	SRS	0	0	No
ZRANB2	dMIS	MPC ≥ 2	SRS	0	0	No
B3GAT1	dMIS	MPC ≥ 2	SRS	0	0	No
DIO3	dMIS	MPC ≥ 2	SRS	0	0	No
MLEC	dMIS	MPC ≥ 2	SRS	0	0	No
RALB	dMIS	MPC ≥ 2	SRS	0	0	No
EHMT1	dPTV	LOEUF < 0.37	SRS	0	0	No
H4C11	dMIS	MPC ≥ 2	SRS	0	0	No
PRR12	dPTV	LOEUF < 0.37	SRS	0	0	No
DHX30	dMIS	MPC ≥ 2	SRS	0	0	No
PPP2R5D	dMIS	MPC ≥ 2	SRS	0	0	No
FOXJ3	dPTV	LOEUF < 0.37	SRS	0	0	No
TRIO	dMIS	MPC ≥ 2	SRS	0	0	No
CAMTA1	dPTV	LOEUF < 0.37	SRS	0	0	No
ARHGEF18	dMIS	MPC ≥ 2	SRS	0	0	No
ABCC8	dMIS	MPC ≥ 2	SRS	0	0	No
NAB2	dMIS	MPC ≥ 2	SRS	0	0	No
HECA	dMIS	MPC ≥ 2	SRS	0	0	No
DHX37	dPTV	LOEUF < 0.37	SRS	0	0	No
INSIG2	dMIS	MPC ≥ 2	SRS	0	0	No
CTNNA2	dMIS	MPC ≥ 2	SRS	0	0	No
TNRC6B	dPTV	LOEUF < 0.37	SRS	6	2	No
TSC2	dPTV	LOEUF < 0.37	SRS	0	0	No
RFX7	dPTV	LOEUF < 0.37	SRS	0	0	No
POLR1A	dPTV	LOEUF < 0.37	SRS	0	0	No
AHR	dPTV	LOEUF < 0.37	SRS	0	0	No
CUL5	dMIS	MPC ≥ 2	SRS	3	1	No
PIP5K1C	dMIS	MPC ≥ 2	SRS	0	0	No
NR2F2	dMIS	MPC ≥ 2	SRS	0	0	No
NUS1	dPTV	LOEUF < 0.37	SRS	0	0	No
INTS7	dMIS	MPC ≥ 2	SRS	0	0	No
USP8	dPTV	LOEUF < 0.37	SRS	0	0	No
NBEA	dPTV	LOEUF < 0.37	SRS	3	1	No
EEF1A2	dMIS	MPC ≥ 2	SRS	3	1	No
SCAF1	dPTV	LOEUF < 0.37	SRS	0	0	No
KRT86	dMIS	MPC ≥ 2	SRS	0	0	No
ALKBH5	dPTV	LOEUF < 0.37	SRS	0	0	No
CUL5	dPTV	LOEUF < 0.37	SRS	0	0	No
ARHGEF17	dPTV	LOEUF < 0.37	SRS	0	0	No
CACNA1E	dPTV	LOEUF < 0.37	SRS	0	0	No
NODAL	dPTV	LOEUF < 0.37	SRS	0	0	No
SATB2	dPTV	LOEUF < 0.37	SRS	0	0	No
KCNQ5	dPTV	LOEUF < 0.37	SRS	0	0	No
NAA30	dPTV	LOEUF < 0.37	SRS	0	0	No
TLE4	dPTV	LOEUF < 0.37	SRS	0	0	No
PRAMEF17	dMIS	MPC ≥ 2	SRS	0	0	No
CDK19	dPTV	LOEUF < 0.37	SRS	0	0	No
MAP3K13	dMIS	MPC ≥ 2	SRS	0	0	No
MYO5A	dMIS	MPC ≥ 2	SRS	0	0	No
ZNF324B	dMIS	MPC ≥ 2	SRS	0	0	No
TARDBP	dMIS	MPC ≥ 2	SRS	0	0	No
TARDBP	dPTV	LOEUF < 0.37	SRS	0	0	No
FAM89B	dMIS	MPC ≥ 2	SRS	0	0	No
STK39	dMIS	MPC ≥ 2	SRS	0	0	No
CACNA1A	dMIS	MPC ≥ 2	SRS	0	0	No
STAT2	dPTV	LOEUF < 0.37	SRS	0	0	No
SEC24B	dPTV	LOEUF < 0.37	SRS	0	0	No
KHSRP	dMIS	MPC ≥ 2	SRS	0	0	No
PAX8	dPTV	LOEUF < 0.37	SRS	0	0	No
PPM1G	dPTV	LOEUF < 0.37	SRS	0	0	No
KMT2E	dPTV	LOEUF < 0.37	SRS	6	2	No
RER1	dMIS	MPC ≥ 2	SRS	0	0	No
UBR2	dPTV	LOEUF < 0.37	SRS	0	0	No
C3	dPTV	LOEUF < 0.37	SRS	0	0	No
ASB18	dMIS	MPC ≥ 2	SRS	0	0	No
TSHZ1	dPTV	LOEUF < 0.37	SRS	0	0	No
ATP6V0B	dMIS	MPC ≥ 2	SRS	0	0	No
QRICH1	dPTV	LOEUF < 0.37	SRS	0	0	No
TRIM46	dPTV	LOEUF < 0.37	SRS	0	0	No
ACHE	dMIS	MPC ≥ 2	SRS	3	1	No
ATP6V0B	dPTV	LOEUF < 0.37	SRS	0	0	No
KCNH2	dPTV	LOEUF < 0.37	SRS	0	0	No
CAMK2G	dMIS	MPC ≥ 2	SRS	0	0	No
KLRG2	dMIS	MPC ≥ 2	SRS	0	0	No
AHCYL2	dMIS	MPC ≥ 2	SRS	0	0	No
GTPBP2	dMIS	MPC ≥ 2	SRS	0	0	No
ARHGAP11A	dMIS	MPC ≥ 2	SRS	0	0	No
ADGRL1	dPTV	LOEUF < 0.37	SRS	0	0	No
BRSK1	dMIS	MPC ≥ 2	SRS	0	0	No
DIAPH1	dPTV	LOEUF < 0.37	SRS	0	0	No
MACO1	dMIS	MPC ≥ 2	SRS	0	0	No
MAPT	dMIS	MPC ≥ 2	SRS	0	0	No
GRB10	dMIS	MPC ≥ 2	SRS	0	0	No
USP34	dPTV	LOEUF < 0.37	SRS	0	0	No
HTRA2	dMIS	MPC ≥ 2	SRS	0	0	No
SORCS1	dPTV	LOEUF < 0.37	SRS	0	0	No
CLSTN3	dPTV	LOEUF < 0.37	SRS	0	0	No
GLS	dMIS	MPC ≥ 2	SRS	0	0	No
YWHAG	dMIS	MPC ≥ 2	SRS	0	0	No
ZNF598	dPTV	LOEUF < 0.37	SRS	3	1	No
SLC6A1	dPTV	LOEUF < 0.37	SRS	0	0	No
FBXW7	dMIS	MPC ≥ 2	SRS	0	0	No
CHD7	dMIS	MPC ≥ 2	SRS	0	0	No
TSPAN14	dMIS	MPC ≥ 2	SRS	0	0	No
ODF3B	dMIS	MPC ≥ 2	SRS	0	0	No
ANAPC1	dPTV	LOEUF < 0.37	SRS	0	0	No
SALL1	dPTV	LOEUF < 0.37	SRS	0	0	No
SAP130	dMIS	MPC ≥ 2	SRS	0	0	No
UBXN7	dPTV	LOEUF < 0.37	SRS	0	0	No
PRPF31	dMIS	MPC ≥ 2	SRS	0	0	No
KCNG3	dMIS	MPC ≥ 2	SRS	0	0	No
KMT2A	dMIS	MPC ≥ 2	SRS	0	0	No
RXRA	dMIS	MPC ≥ 2	SRS	0	0	No
FOXP4	dMIS	MPC ≥ 2	SRS	0	0	No
PABPC4	dPTV	LOEUF < 0.37	SRS	0	0	No
SLTM	dPTV	LOEUF < 0.37	SRS	0	0	No
HNRNPK	dPTV	LOEUF < 0.37	SRS	0	0	No
SRCAP	dPTV	LOEUF < 0.37	SRS	3	1	No
NALCN	dMIS	MPC ≥ 2	SRS	0	0	No
RAI1	dPTV	LOEUF < 0.37	SRS	3	1	No
TERT	dMIS	MPC ≥ 2	SRS	0	0	No
EZH2	dMIS	MPC ≥ 2	SRS	0	0	No
ARF5	dMIS	MPC ≥ 2	SRS	0	0	No
GRIN2B	dMIS	MPC ≥ 2	SRS	3	1	No
USP5	dPTV	LOEUF < 0.37	SRS	0	0	No
YLPM1	dMIS	MPC ≥ 2	SRS	0	0	No
PPP3CA	dPTV	LOEUF < 0.37	SRS	0	0	No
BSN	dPTV	LOEUF < 0.37	SRS	0	0	No
GRIN2A	dMIS	MPC ≥ 2	SRS	0	0	No
RASA4B	dMIS	MPC ≥ 2	SRS	0	0	No
PPP2R5D	dPTV	LOEUF < 0.37	SRS	3	1	No
ATP2C1	dPTV	LOEUF < 0.37	SRS	0	0	No
LEMD3	dPTV	LOEUF < 0.37	SRS	0	0	No
CDK2AP1	dMIS	MPC ≥ 2	SRS	0	0	No
GNAI1	dMIS	MPC ≥ 2	SRS	3	1	No
GPHN	dPTV	LOEUF < 0.37	SRS	0	0	No
COL11A1	dPTV	LOEUF < 0.37	SRS	0	0	No
MEMO1	dPTV	LOEUF < 0.37	SRS	3	1	No
ZNF644	dPTV	LOEUF < 0.37	SRS	0	0	No
PLCG1	dMIS	MPC ≥ 2	SRS	0	0	No
NFE2L3	dMIS	MPC ≥ 2	SRS	0	0	No
HMGCS1	dPTV	LOEUF < 0.37	SRS	0	0	No
PCNX1	dPTV	LOEUF < 0.37	SRS	0	0	No
ADIPOR2	dMIS	MPC ≥ 2	SRS	0	0	No
MAN1A2	dPTV	LOEUF < 0.37	SRS	0	0	No
SRC	dPTV	LOEUF < 0.37	SRS	0	0	No
SIK2	dMIS	MPC ≥ 2	SRS	0	0	No
USP7	dMIS	MPC ≥ 2	SRS	0	0	No
WDR70	dMIS	MPC ≥ 2	SRS	0	0	No
KIR3DL2	dMIS	MPC ≥ 2	SRS	0	0	No
KIR3DL1	dMIS	MPC ≥ 2	SRS	0	0	No
KMT2C	dMIS	MPC ≥ 2	SRS	3	1	No
GRIK3	dPTV	LOEUF < 0.37	SRS	0	0	No
KISS1R	dMIS	MPC ≥ 2	SRS	0	0	No
ARRB2	dMIS	MPC ≥ 2	SRS	0	0	No
DCC	dPTV	LOEUF < 0.37	SRS	0	0	No
ARF1	dMIS	MPC ≥ 2	SRS	0	0	No
ZMYND19	dMIS	MPC ≥ 2	SRS	0	0	No
SLC25A44	dMIS	MPC ≥ 2	SRS	0	0	No
SPEN	dMIS	MPC ≥ 2	SRS	0	0	No
EBF3	dMIS	MPC ≥ 2	SRS	0	0	No
VMP1	dPTV	LOEUF < 0.37	SRS	0	0	No
FBXL5	dMIS	MPC ≥ 2	SRS	0	0	No
SCN2A	dMIS	MPC ≥ 2	SRS	9	3	No
ITGB1	dMIS	MPC ≥ 2	SRS	0	0	No
ICE1	dPTV	LOEUF < 0.37	SRS	0	0	No
KCNN2	dMIS	MPC ≥ 2	SRS	0	0	No
KCNC1	dMIS	MPC ≥ 2	SRS	3	1	No
TRIM3	dMIS	MPC ≥ 2	SRS	0	0	No
UBA2	dMIS	MPC ≥ 2	SRS	0	0	No
PAN3	dMIS	MPC ≥ 2	SRS	0	0	No
PCIF1	dPTV	LOEUF < 0.37	SRS	0	0	No
ZNF827	dPTV	LOEUF < 0.37	SRS	0	0	No
NR3C1	dMIS	MPC ≥ 2	SRS	0	0	No
PA2G4	dPTV	LOEUF < 0.37	SRS	0	0	No
RSF1	dPTV	LOEUF < 0.37	SRS	0	0	No
STXBP5L	dPTV	LOEUF < 0.37	SRS	0	0	No
SLC6A1	dMIS	MPC ≥ 2	SRS	0	0	No
MYH10	dPTV	LOEUF < 0.37	SRS	3	1	No
ZFAND5	dMIS	MPC ≥ 2	SRS	0	0	No
FBXL16	dPTV	LOEUF < 0.37	SRS	0	0	No
CELF4	dMIS	MPC ≥ 2	SRS	0	0	No
COPS5	dMIS	MPC ≥ 2	SRS	0	0	No
CASKIN1	dPTV	LOEUF < 0.37	SRS	2	1	No
ATP1A3	dMIS	MPC ≥ 2	SRS	0	0	No
PPARD	dMIS	MPC ≥ 2	SRS	0	0	No
TP53I11	dMIS	MPC ≥ 2	SRS	0	0	No
RRM2	dPTV	LOEUF < 0.37	SRS	0	0	No
IRF4	dMIS	MPC ≥ 2	SRS	0	0	No
PRKAR1B	dMIS	MPC ≥ 2	SRS	3	1	No
PSAP	dPTV	LOEUF < 0.37	SRS	0	0	No
TBC1D3B	dMIS	MPC ≥ 2	SRS	0	0	No
PDCD6IP	dPTV	LOEUF < 0.37	SRS	0	0	No
SIK3	dPTV	LOEUF < 0.37	SRS	0	0	No
CLCN3	dMIS	MPC ≥ 2	SRS	0	0	No
STK11	dMIS	MPC ≥ 2	SRS	0	0	No
FGD5	dPTV	LOEUF < 0.37	SRS	0	0	No
STRN3	dPTV	LOEUF < 0.37	SRS	0	0	No
AGO3	dMIS	MPC ≥ 2	SRS	0	0	No
DCAF5	dMIS	MPC ≥ 2	SRS	0	0	No
HERC1	dPTV	LOEUF < 0.37	SRS	0	0	No
RANBP2	dPTV	LOEUF < 0.37	SRS	0	0	No
ACAP2	dPTV	LOEUF < 0.37	SRS	0	0	No
GRM5	dMIS	MPC ≥ 2	SRS	0	0	No
TAF5L	dMIS	MPC ≥ 2	SRS	0	0	No
ZMIZ1	dPTV	LOEUF < 0.37	SRS	0	0	No
DAPK3	dMIS	MPC ≥ 2	SRS	0	0	No
ROCK2	dPTV	LOEUF < 0.37	SRS	0	0	No
NDST1	dPTV	LOEUF < 0.37	SRS	0	0	No
PAF1	dMIS	MPC ≥ 2	SRS	0	0	No
GTF2H2C	dMIS	MPC ≥ 2	SRS	0	0	No
HCN1	dMIS	MPC ≥ 2	SRS	0	0	No
MGAT5B	dMIS	MPC ≥ 2	SRS	0	0	No
CAD	dPTV	LOEUF < 0.37	SRS	0	0	No
GPR25	dMIS	MPC ≥ 2	SRS	0	0	No
SLC4A2	dPTV	LOEUF < 0.37	SRS	0	0	No
NUTM2D	dMIS	MPC ≥ 2	SRS	0	0	No
SOX10	dMIS	MPC ≥ 2	SRS	0	0	No
CAMK2A	dMIS	MPC ≥ 2	SRS	0	0	No
PIP5K1A	dMIS	MPC ≥ 2	SRS	0	0	No
PPP4R1	dPTV	LOEUF < 0.37	SRS	0	0	No
SLC7A5	dMIS	MPC ≥ 2	SRS	0	0	No
CCND3	dPTV	LOEUF < 0.37	SRS	0	0	No
GRIA2	dMIS	MPC ≥ 2	SRS	0	0	No
LHX2	dPTV	LOEUF < 0.37	SRS	0	0	No
STK38L	dMIS	MPC ≥ 2	SRS	0	0	No
CHD8	dMIS	MPC ≥ 2	SRS	0	0	No
HSPA5	dMIS	MPC ≥ 2	SRS	0	0	No
NRP1	dPTV	LOEUF < 0.37	SRS	0	0	No
SULT1A1	dMIS	MPC ≥ 2	SRS	0	0	No
FOXO1	dMIS	MPC ≥ 2	SRS	0	0	No
PLD5	dMIS	MPC ≥ 2	SRS	0	0	No
RBM15	dMIS	MPC ≥ 2	SRS	0	0	No
GRAMD4	dMIS	MPC ≥ 2	SRS	0	0	No
KDM5B	dMIS	MPC ≥ 2	SRS	3	1	No
PACS1	dMIS	MPC ≥ 2	SRS	3	1	No
RPSA	dMIS	MPC ≥ 2	SRS	0	0	No
AGO2	dMIS	MPC ≥ 2	SRS	0	0	No
FAM135B	dMIS	MPC ≥ 2	SRS	0	0	No
DIP2C	dPTV	LOEUF < 0.37	SRS	3	1	No
ARHGAP30	dPTV	LOEUF < 0.37	SRS	0	0	No
DOCK4	dPTV	LOEUF < 0.37	SRS	0	0	No
KCNK12	dMIS	MPC ≥ 2	SRS	0	0	No
EIF3C	dMIS	MPC ≥ 2	SRS	0	0	No
TCF4	dMIS	MPC ≥ 2	SRS	0	0	No
NCL	dPTV	LOEUF < 0.37	SRS	0	0	No
WEE1	dPTV	LOEUF < 0.37	SRS	0	0	No
RBL2	dPTV	LOEUF < 0.37	SRS	0	0	No
FBXO21	dMIS	MPC ≥ 2	SRS	0	0	No
SRSF9	dMIS	MPC ≥ 2	SRS	0	0	No
MAEA	dMIS	MPC ≥ 2	SRS	0	0	No
LONRF2	dMIS	MPC ≥ 2	SRS	0	0	No
ABHD17C	dPTV	LOEUF < 0.37	SRS	0	0	No
PLPPR5	dMIS	MPC ≥ 2	SRS	0	0	No
ARID1B	dMIS	MPC ≥ 2	SRS	0	0	No
ZNFX1	dPTV	LOEUF < 0.37	SRS	0	0	No
RAP1GDS1	dPTV	LOEUF < 0.37	SRS	0	0	No
RC3H2	dMIS	MPC ≥ 2	SRS	0	0	No
SCN3A	dMIS	MPC ≥ 2	SRS	0	0	No
RBFOX2	dMIS	MPC ≥ 2	SRS	2	1	No
UGT2B17	dMIS	MPC ≥ 2	SRS	0	0	No
SMAD3	dMIS	MPC ≥ 2	SRS	0	0	No
MAPRE3	dMIS	MPC ≥ 2	SRS	0	0	No
HECW2	dMIS	MPC ≥ 2	SRS	2	1	No
EFTUD2	dMIS	MPC ≥ 2	SRS	0	0	No
CCDC88A	dPTV	LOEUF < 0.37	SRS	0	0	No
SEMA6D	dPTV	LOEUF < 0.37	SRS	0	0	No
FBXL20	dPTV	LOEUF < 0.37	SRS	0	0	No
PI4KA	dMIS	MPC ≥ 2	SRS	0	0	No
RALGAPB	dPTV	LOEUF < 0.37	SRS	0	0	No
MAP3K12	dPTV	LOEUF < 0.37	SRS	0	0	No
MARK2	dMIS	MPC ≥ 2	SRS	0	0	No
KIF5B	dPTV	LOEUF < 0.37	SRS	0	0	No
UMPS	dMIS	MPC ≥ 2	SRS	0	0	No
ERI3	dMIS	MPC ≥ 2	SRS	0	0	No
RPS19	dPTV	LOEUF < 0.37	SRS	0	0	No
NXN	dMIS	MPC ≥ 2	SRS	0	0	No
DSCAM	dPTV	LOEUF < 0.37	SRS	6	2	No
ZNF217	dPTV	LOEUF < 0.37	SRS	0	0	No
IFT122	dMIS	MPC ≥ 2	SRS	0	0	No
AP2S1	dMIS	MPC ≥ 2	SRS	3	1	No
CCNT2	dMIS	MPC ≥ 2	SRS	0	0	No
ARID4A	dPTV	LOEUF < 0.37	SRS	0	0	No
KCNB1	dPTV	LOEUF < 0.37	SRS	0	0	No
DOP1A	dPTV	LOEUF < 0.37	SRS	0	0	No
ZBTB17	dPTV	LOEUF < 0.37	SRS	0	0	No
NELFB	dMIS	MPC ≥ 2	SRS	0	0	No
JAZF1	dMIS	MPC ≥ 2	SRS	0	0	No
DGKZ	dMIS	MPC ≥ 2	SRS	0	0	No
ZNF608	dPTV	LOEUF < 0.37	SRS	0	0	No
U2AF2	dMIS	MPC ≥ 2	SRS	0	0	No
PPM1E	dMIS	MPC ≥ 2	SRS	0	0	No
FOXK2	dMIS	MPC ≥ 2	SRS	0	0	No
INTS3	dPTV	LOEUF < 0.37	SRS	0	0	No
ARHGEF12	dMIS	MPC ≥ 2	SRS	0	0	No
TUBA1A	dMIS	MPC ≥ 2	SRS	3	1	No
CNOT3	dPTV	LOEUF < 0.37	SRS	3	1	No
RUVBL1	dMIS	MPC ≥ 2	SRS	0	0	No
PSMC5	dMIS	MPC ≥ 2	SRS	3	1	No
SCAP	dMIS	MPC ≥ 2	SRS	0	0	No
HSPD1	dMIS	MPC ≥ 2	SRS	0	0	No
MFAP1	dMIS	MPC ≥ 2	SRS	0	0	No
TENM3	dPTV	LOEUF < 0.37	SRS	0	0	No
MAP2K1	dMIS	MPC ≥ 2	SRS	0	0	No
INTS6	dPTV	LOEUF < 0.37	SRS	3	1	No
SPHKAP	dPTV	LOEUF < 0.37	SRS	0	0	No
LARP4B	dMIS	MPC ≥ 2	SRS	0	0	No
BAP1	dMIS	MPC ≥ 2	SRS	0	0	No
RMND5A	dMIS	MPC ≥ 2	SRS	0	0	No
RAP1B	dMIS	MPC ≥ 2	SRS	0	0	No
KLHL24	dMIS	MPC ≥ 2	SRS	0	0	No
RSF1	dMIS	MPC ≥ 2	SRS	0	0	No
ADGRB1	dPTV	LOEUF < 0.37	SRS	3	1	No
DHX15	dPTV	LOEUF < 0.37	SRS	0	0	No
TRIO	dPTV	LOEUF < 0.37	SRS	0	0	No
UBN2	dMIS	MPC ≥ 2	SRS	0	0	No
ANKRD17	dPTV	LOEUF < 0.37	SRS	0	0	No
SLC12A2	dPTV	LOEUF < 0.37	SRS	0	0	No
RYR2	dPTV	LOEUF < 0.37	SRS	0	0	No
RB1CC1	dPTV	LOEUF < 0.37	SRS	0	0	No
RCOR3	dMIS	MPC ≥ 2	SRS	0	0	No
PIM1	dMIS	MPC ≥ 2	SRS	0	0	No
WNT7B	dMIS	MPC ≥ 2	SRS	0	0	No
ATP11B	dMIS	MPC ≥ 2	SRS	0	0	No
INHBB	dPTV	LOEUF < 0.37	SRS	0	0	No
RBPJ	dPTV	LOEUF < 0.37	SRS	0	0	No
NOS1	dPTV	LOEUF < 0.37	SRS	0	0	No
CNOT1	dPTV	LOEUF < 0.37	SRS	0	0	No
DMTF1	dMIS	MPC ≥ 2	SRS	0	0	No
CLIP2	dPTV	LOEUF < 0.37	SRS	0	0	No
INTS10	dPTV	LOEUF < 0.37	SRS	0	0	No
WDR48	dPTV	LOEUF < 0.37	SRS	0	0	No
YEATS2	dPTV	LOEUF < 0.37	SRS	0	0	No
RPTOR	dMIS	MPC ≥ 2	SRS	0	0	No
NR2F1	dPTV	LOEUF < 0.37	SRS	0	0	No
SENP3	dPTV	LOEUF < 0.37	SRS	0	0	No
CDK13	dMIS	MPC ≥ 2	SRS	3	1	No
SYNPO	dPTV	LOEUF < 0.37	SRS	0	0	No
SYCP2	dPTV	LOEUF < 0.37	SRS	0	0	No
CSE1L	dPTV	LOEUF < 0.37	SRS	0	0	No
ZNF366	dMIS	MPC ≥ 2	SRS	0	0	No
PUF60	dMIS	MPC ≥ 2	SRS	0	0	No
MYH3	dMIS	MPC ≥ 2	SRS	0	0	No
SLC4A8	dMIS	MPC ≥ 2	SRS	0	0	No
SETD5	dPTV	LOEUF < 0.37	SRS	0	0	No
REPS1	dPTV	LOEUF < 0.37	SRS	0	0	No
KMT5B	dMIS	MPC ≥ 2	SRS	0	0	No
TAF4	dPTV	LOEUF < 0.37	SRS	0	0	No
SNED1	dPTV	LOEUF < 0.37	SRS	0	0	No
RPL5	dPTV	LOEUF < 0.37	SRS	0	0	No
RRP7A	dMIS	MPC ≥ 2	SRS	0	0	No
TRPS1	dPTV	LOEUF < 0.37	SRS	0	0	No
TBP	dMIS	MPC ≥ 2	SRS	0	0	No
RBM33	dPTV	LOEUF < 0.37	SRS	0	0	No
PDS5A	dMIS	MPC ≥ 2	SRS	3	1	No
ABR	dMIS	MPC ≥ 2	SRS	3	1	No
FAM171A1	dPTV	LOEUF < 0.37	SRS	0	0	No
XPO4	dPTV	LOEUF < 0.37	SRS	3	1	No
MAPK8IP1	dPTV	LOEUF < 0.37	SRS	0	0	No
BCR	dPTV	LOEUF < 0.37	SRS	0	0	No
MYCBP2	dPTV	LOEUF < 0.37	SRS	3	1	No
DPYSL5	dMIS	MPC ≥ 2	SRS	0	0	No
ACTL6A	dPTV	LOEUF < 0.37	SRS	0	0	No
USP48	dMIS	MPC ≥ 2	SRS	0	0	No
RARA	dMIS	MPC ≥ 2	SRS	3	1	No
HNRNPL	dPTV	LOEUF < 0.37	SRS	3	1	No
ERN1	dPTV	LOEUF < 0.37	SRS	0	0	No
G2E3	dPTV	LOEUF < 0.37	SRS	0	0	No
PTPRU	dMIS	MPC ≥ 2	SRS	0	0	No
DNM1L	dMIS	MPC ≥ 2	SRS	0	0	No
ANKRD11	dMIS	MPC ≥ 2	SRS	0	0	No
SCAF4	dPTV	LOEUF < 0.37	SRS	0	0	No
SYDE2	dMIS	MPC ≥ 2	SRS	0	0	No
STAG1	dMIS	MPC ≥ 2	SRS	0	0	No
DCAF15	dPTV	LOEUF < 0.37	SRS	0	0	No
MARK2	dPTV	LOEUF < 0.37	SRS	0	0	No
RPL7	dMIS	MPC ≥ 2	SRS	0	0	No
MAP7D1	dMIS	MPC ≥ 2	SRS	0	0	No
MBNL2	dMIS	MPC ≥ 2	SRS	0	0	No
TMCC1	dMIS	MPC ≥ 2	SRS	0	0	No
ATP6V0D1	dMIS	MPC ≥ 2	SRS	0	0	No
PFN3	dMIS	MPC ≥ 2	SRS	0	0	No
VPS26B	dMIS	MPC ≥ 2	SRS	0	0	No
WDR47	dPTV	LOEUF < 0.37	SRS	0	0	No
PRRT3	dMIS	MPC ≥ 2	SRS	0	0	No
SMAD7	dMIS	MPC ≥ 2	SRS	0	0	No
ZNF653	dMIS	MPC ≥ 2	SRS	0	0	No
PWWP2A	dPTV	LOEUF < 0.37	SRS	0	0	No
PPP2R1A	dPTV	LOEUF < 0.37	SRS	0	0	No
THRB	dMIS	MPC ≥ 2	SRS	0	0	No
TENT4A	dMIS	MPC ≥ 2	SRS	0	0	No
DNM1	dMIS	MPC ≥ 2	SRS	0	0	No
STIM2	dPTV	LOEUF < 0.37	SRS	0	0	No
DDX6	dMIS	MPC ≥ 2	SRS	0	0	No
HNRNPL	dMIS	MPC ≥ 2	SRS	0	0	No
RABGEF1	dMIS	MPC ≥ 2	SRS	0	0	No
ANTXR1	dPTV	LOEUF < 0.37	SRS	0	0	No
MATR3	dMIS	MPC ≥ 2	SRS	0	0	No
ZNF800	dPTV	LOEUF < 0.37	SRS	0	0	No
HUNK	dPTV	LOEUF < 0.37	SRS	0	0	No
MYPOP	dMIS	MPC ≥ 2	SRS	0	0	No
SURF4	dMIS	MPC ≥ 2	SRS	0	0	No
CUL9	dPTV	LOEUF < 0.37	SRS	0	0	No
GABRA2	dPTV	LOEUF < 0.37	SRS	0	0	No
NUFIP2	dPTV	LOEUF < 0.37	SRS	0	0	No
DLL1	dPTV	LOEUF < 0.37	SRS	3	1	No
NCOA6	dPTV	LOEUF < 0.37	SRS	0	0	No
SMCHD1	dPTV	LOEUF < 0.37	SRS	0	0	No
GFPT1	dMIS	MPC ≥ 2	SRS	0	0	No
RBM5	dMIS	MPC ≥ 2	SRS	0	0	No
HDAC5	dMIS	MPC ≥ 2	SRS	0	0	No
RUNX1T1	dPTV	LOEUF < 0.37	SRS	0	0	No
ACTR3B	dPTV	LOEUF < 0.37	SRS	0	0	No
FBXL19	dPTV	LOEUF < 0.37	SRS	0	0	No
GABRB2	dMIS	MPC ≥ 2	SRS	0	0	No
HNRNPM	dMIS	MPC ≥ 2	SRS	0	0	No
STAT4	dPTV	LOEUF < 0.37	SRS	0	0	No
L3MBTL3	dPTV	LOEUF < 0.37	SRS	0	0	No
EZH1	dMIS	MPC ≥ 2	SRS	0	0	No
CTNNA1	dMIS	MPC ≥ 2	SRS	0	0	No
USP24	dPTV	LOEUF < 0.37	SRS	0	0	No
ARID2	dMIS	MPC ≥ 2	SRS	0	0	No
TLX2	dMIS	MPC ≥ 2	SRS	0	0	No
CBLN2	dMIS	MPC ≥ 2	SRS	0	0	No
ZC3H12D	dMIS	MPC ≥ 2	SRS	0	0	No
STAT5B	dPTV	LOEUF < 0.37	SRS	0	0	No
RC3H1	dPTV	LOEUF < 0.37	SRS	0	0	No
FAM120A	dPTV	LOEUF < 0.37	SRS	0	0	No
ATXN2L	dPTV	LOEUF < 0.37	SRS	0	0	No
CSMD3	dPTV	LOEUF < 0.37	SRS	0	0	No
SPTY2D1	dPTV	LOEUF < 0.37	SRS	0	0	No
NR3C2	dPTV	LOEUF < 0.37	SRS	3	1	No
NOTCH1	dMIS	MPC ≥ 2	SRS	0	0	No
ZFR	dPTV	LOEUF < 0.37	SRS	0	0	No
DCLK1	dPTV	LOEUF < 0.37	SRS	0	0	No
GSK3A	dMIS	MPC ≥ 2	SRS	0	0	No
KIF5A	dPTV	LOEUF < 0.37	SRS	0	0	No
KCNJ4	dMIS	MPC ≥ 2	SRS	0	0	No
ATN1	dMIS	MPC ≥ 2	SRS	0	0	No
FAM86B1	dMIS	MPC ≥ 2	SRS	0	0	No
TAOK2	dMIS	MPC ≥ 2	SRS	0	0	No
HMGXB4	dMIS	MPC ≥ 2	SRS	0	0	No
BCL11B	dMIS	MPC ≥ 2	SRS	0	0	No
DLG4	dMIS	MPC ≥ 2	SRS	0	0	No
LHX6	dMIS	MPC ≥ 2	SRS	0	0	No
CELF4	dPTV	LOEUF < 0.37	SRS	3	1	No
ASIC2	dPTV	LOEUF < 0.37	SRS	0	0	No
EBF1	dPTV	LOEUF < 0.37	SRS	0	0	No
ANKRD12	dPTV	LOEUF < 0.37	SRS	0	0	No
DNAJC7	dPTV	LOEUF < 0.37	SRS	0	0	No
CRAMP1	dMIS	MPC ≥ 2	SRS	0	0	No
PIAS2	dPTV	LOEUF < 0.37	SRS	0	0	No
EHBP1	dPTV	LOEUF < 0.37	SRS	0	0	No
KPNA1	dMIS	MPC ≥ 2	SRS	0	0	No
TSN	dMIS	MPC ≥ 2	SRS	0	0	No
ATXN1	dPTV	LOEUF < 0.37	SRS	0	0	No
DPP9	dMIS	MPC ≥ 2	SRS	0	0	No
UNC13A	dMIS	MPC ≥ 2	SRS	0	0	No
PRKAG2	dPTV	LOEUF < 0.37	SRS	0	0	No
PTPRE	dMIS	MPC ≥ 2	SRS	0	0	No
STT3B	dPTV	LOEUF < 0.37	SRS	0	0	No
SLC25A42	dMIS	MPC ≥ 2	SRS	0	0	No
DHX40	dPTV	LOEUF < 0.37	SRS	0	0	No
SPRED2	dMIS	MPC ≥ 2	SRS	0	0	No
SKIL	dPTV	LOEUF < 0.37	SRS	0	0	No
KEAP1	dMIS	MPC ≥ 2	SRS	0	0	No
MAP3K4	dPTV	LOEUF < 0.37	SRS	0	0	No
WAPL	dPTV	LOEUF < 0.37	SRS	0	0	No
CPEB4	dMIS	MPC ≥ 2	SRS	0	0	No
TLK2	dPTV	LOEUF < 0.37	SRS	2	1	No
PITPNB	dPTV	LOEUF < 0.37	SRS	0	0	No
TTC9B	dMIS	MPC ≥ 2	SRS	0	0	No
MTF2	dMIS	MPC ≥ 2	SRS	0	0	No
PDE10A	dMIS	MPC ≥ 2	SRS	0	0	No
MMP21	dMIS	MPC ≥ 2	SRS	0	0	No
FMN2	dPTV	LOEUF < 0.37	SRS	0	0	No
PLXNC1	dMIS	MPC ≥ 2	SRS	0	0	No
PFN2	dMIS	MPC ≥ 2	SRS	0	0	No
TUBA1C	dMIS	MPC ≥ 2	SRS	0	0	No
RAP2B	dMIS	MPC ≥ 2	SRS	0	0	No
NUMA1	dPTV	LOEUF < 0.37	SRS	0	0	No
ILF3	dPTV	LOEUF < 0.37	SRS	0	0	No
ACTN4	dPTV	LOEUF < 0.37	SRS	0	0	No
MFSD14A	dPTV	LOEUF < 0.37	SRS	0	0	No
CDC23	dMIS	MPC ≥ 2	SRS	0	0	No
PPP2CA	dMIS	MPC ≥ 2	SRS	0	0	No
PSMC5	dPTV	LOEUF < 0.37	SRS	0	0	No
BCAN	dMIS	MPC ≥ 2	SRS	0	0	No
SP9	dMIS	MPC ≥ 2	SRS	0	0	No
STRN	dPTV	LOEUF < 0.37	SRS	0	0	No
CDYL	dPTV	LOEUF < 0.37	SRS	0	0	No
FOXP2	dPTV	LOEUF < 0.37	SRS	0	0	No
MAP1A	dPTV	LOEUF < 0.37	SRS	0	0	No
NCOA2	dPTV	LOEUF < 0.37	SRS	0	0	No
NUMBL	dMIS	MPC ≥ 2	SRS	0	0	No
CCNC	dMIS	MPC ≥ 2	SRS	0	0	No
NFIC	dMIS	MPC ≥ 2	SRS	0	0	No
PPP4C	dMIS	MPC ≥ 2	SRS	0	0	No
EMX1	dMIS	MPC ≥ 2	SRS	0	0	No
WDR26	dMIS	MPC ≥ 2	SRS	2	1	No
OLFM2	dMIS	MPC ≥ 2	SRS	0	0	No
ANO3	dMIS	MPC ≥ 2	SRS	0	0	No
SLC4A8	dPTV	LOEUF < 0.37	SRS	0	0	No
UBE2K	dPTV	LOEUF < 0.37	SRS	0	0	No
WAC	dPTV	LOEUF < 0.37	SRS	6	2	No
USP7	dPTV	LOEUF < 0.37	SRS	0	0	No
TNR	dMIS	MPC ≥ 2	SRS	0	0	No
NPAS1	dPTV	LOEUF < 0.37	SRS	0	0	No
ELL2	dPTV	LOEUF < 0.37	SRS	3	1	No
DEDD	dMIS	MPC ≥ 2	SRS	0	0	No
CELSR3	dPTV	LOEUF < 0.37	SRS	0	0	No
TNIK	dMIS	MPC ≥ 2	SRS	0	0	No
DDX4	dMIS	MPC ≥ 2	SRS	0	0	No
MIB1	dMIS	MPC ≥ 2	SRS	0	0	No
KCTD2	dMIS	MPC ≥ 2	SRS	0	0	No
PRAMEF14	dMIS	MPC ≥ 2	SRS	0	0	No
DENND2B	dPTV	LOEUF < 0.37	SRS	0	0	No
QKI	dMIS	MPC ≥ 2	SRS	0	0	No
KMT2D	dPTV	LOEUF < 0.37	SRS	0	0	No
ZNF521	dPTV	LOEUF < 0.37	SRS	0	0	No
PROX1	dMIS	MPC ≥ 2	SRS	0	0	No
TLK1	dPTV	LOEUF < 0.37	SRS	0	0	No
PPFIA3	dMIS	MPC ≥ 2	SRS	0	0	No
ADCY5	dPTV	LOEUF < 0.37	SRS	3	1	No
GNAO1	dPTV	LOEUF < 0.37	SRS	0	0	No
ERBIN	dPTV	LOEUF < 0.37	SRS	0	0	No
SF3B4	dMIS	MPC ≥ 2	SRS	0	0	No
NTN1	dPTV	LOEUF < 0.37	SRS	0	0	No
LHX2	dMIS	MPC ≥ 2	SRS	0	0	No
SRGAP3	dPTV	LOEUF < 0.37	SRS	0	0	No
ZNF629	dMIS	MPC ≥ 2	SRS	0	0	No
MAML3	dPTV	LOEUF < 0.37	SRS	0	0	No
SLC6A3	dPTV	LOEUF < 0.37	SRS	0	0	No
SLC9A1	dMIS	MPC ≥ 2	SRS	0	0	No
SORCS2	dMIS	MPC ≥ 2	SRS	0	0	No
NPAS3	dPTV	LOEUF < 0.37	SRS	3	1	No
SNRNP200	dPTV	LOEUF < 0.37	SRS	0	0	No
CHD3	dPTV	LOEUF < 0.37	SRS	0	0	No
KANSL1	dPTV	LOEUF < 0.37	SRS	0	0	No
CHERP	dMIS	MPC ≥ 2	SRS	0	0	No
PTCH1	dMIS	MPC ≥ 2	SRS	0	0	No
CPSF7	dPTV	LOEUF < 0.37	SRS	0	0	No
NRG1	dPTV	LOEUF < 0.37	SRS	0	0	No
ARHGAP21	dPTV	LOEUF < 0.37	SRS	0	0	No
CNNM4	dMIS	MPC ≥ 2	SRS	0	0	No
ERF	dPTV	LOEUF < 0.37	SRS	0	0	No
RNF2	dPTV	LOEUF < 0.37	SRS	0	0	No
ADCY2	dPTV	LOEUF < 0.37	SRS	0	0	No
ZBTB7A	dPTV	LOEUF < 0.37	SRS	0	0	No
WEE1	dMIS	MPC ≥ 2	SRS	0	0	No
RP9	dMIS	MPC ≥ 2	SRS	0	0	No
PAK2	dMIS	MPC ≥ 2	SRS	0	0	No
ZNF516	dPTV	LOEUF < 0.37	SRS	0	0	No
EIF3G	dMIS	MPC ≥ 2	SRS	3	1	No
ANKRD52	dMIS	MPC ≥ 2	SRS	0	0	No
SOBP	dPTV	LOEUF < 0.37	SRS	0	0	No
TRIM2	dMIS	MPC ≥ 2	SRS	0	0	No
ALDH18A1	dMIS	MPC ≥ 2	SRS	0	0	No
RIMS1	dPTV	LOEUF < 0.37	SRS	6	2	No
TMEM121	dMIS	MPC ≥ 2	SRS	0	0	No
EIF4A2	dPTV	LOEUF < 0.37	SRS	0	0	No
POLDIP3	dMIS	MPC ≥ 2	SRS	0	0	No
LMTK3	dPTV	LOEUF < 0.37	SRS	0	0	No
AGFG1	dPTV	LOEUF < 0.37	SRS	0	0	No
NRF1	dMIS	MPC ≥ 2	SRS	0	0	No
LENG8	dPTV	LOEUF < 0.37	SRS	0	0	No
OGDH	dPTV	LOEUF < 0.37	SRS	0	0	No
NSMF	dMIS	MPC ≥ 2	SRS	0	0	No
SV2A	dMIS	MPC ≥ 2	SRS	0	0	No
SLCO3A1	dMIS	MPC ≥ 2	SRS	0	0	No
MRTFA	dMIS	MPC ≥ 2	SRS	0	0	No
AMMECR1L	dMIS	MPC ≥ 2	SRS	0	0	No
PDE4D	dPTV	LOEUF < 0.37	SRS	0	0	No
NPLOC4	dPTV	LOEUF < 0.37	SRS	0	0	No
ANO8	dPTV	LOEUF < 0.37	SRS	0	0	No
DNAJC13	dPTV	LOEUF < 0.37	SRS	0	0	No
SCAF8	dPTV	LOEUF < 0.37	SRS	0	0	No
SF3B2	dMIS	MPC ≥ 2	SRS	0	0	No
SSRP1	dPTV	LOEUF < 0.37	SRS	0	0	No
CNOT1	dMIS	MPC ≥ 2	SRS	3	1	No
PAXBP1	dPTV	LOEUF < 0.37	SRS	0	0	No
CPEB2	dMIS	MPC ≥ 2	SRS	0	0	No
PPFIA2	dPTV	LOEUF < 0.37	SRS	0	0	No
ARID5A	dMIS	MPC ≥ 2	SRS	0	0	No
SIN3A	dPTV	LOEUF < 0.37	SRS	0	0	No
RBM25	dPTV	LOEUF < 0.37	SRS	0	0	No
STAG1	dPTV	LOEUF < 0.37	SRS	0	0	No
IWS1	dMIS	MPC ≥ 2	SRS	0	0	No
TCF15	dMIS	MPC ≥ 2	SRS	0	0	No
KIF5A	dMIS	MPC ≥ 2	SRS	0	0	No
RBM38	dMIS	MPC ≥ 2	SRS	0	0	No
LRP5	dPTV	LOEUF < 0.37	SRS	0	0	No
CDC34	dMIS	MPC ≥ 2	SRS	0	0	No
PAFAH1B1	dMIS	MPC ≥ 2	SRS	0	0	No
KCNT2	dMIS	MPC ≥ 2	SRS	0	0	No
USP25	dPTV	LOEUF < 0.37	SRS	0	0	No
NUP155	dPTV	LOEUF < 0.37	SRS	0	0	No
ZNRF1	dMIS	MPC ≥ 2	SRS	0	0	No
PRKCZ	dMIS	MPC ≥ 2	SRS	0	0	No
NSD1	dPTV	LOEUF < 0.37	SRS	0	0	No
USP32	dMIS	MPC ≥ 2	SRS	0	0	No
ANKRD13B	dMIS	MPC ≥ 2	SRS	0	0	No
KCTD16	dPTV	LOEUF < 0.37	SRS	0	0	No
SGK1	dMIS	MPC ≥ 2	SRS	0	0	No
TFDP1	dPTV	LOEUF < 0.37	SRS	0	0	No
PATZ1	dMIS	MPC ≥ 2	SRS	0	0	No
SGPP1	dMIS	MPC ≥ 2	SRS	0	0	No
INF2	dMIS	MPC ≥ 2	SRS	0	0	No
MIER3	dPTV	LOEUF < 0.37	SRS	0	0	No
GABBR2	dPTV	LOEUF < 0.37	SRS	0	0	No
TPR	dPTV	LOEUF < 0.37	SRS	0	0	No
ZNF821	dMIS	MPC ≥ 2	SRS	0	0	No
TRIM46	dMIS	MPC ≥ 2	SRS	0	0	No
LRP6	dPTV	LOEUF < 0.37	SRS	3	1	No
EFHD2	dMIS	MPC ≥ 2	SRS	0	0	No
CHD7	dPTV	LOEUF < 0.37	SRS	0	0	No
NCOR1	dPTV	LOEUF < 0.37	SRS	0	0	No
ACTR3B	dMIS	MPC ≥ 2	SRS	0	0	No
SEMA3F	dMIS	MPC ≥ 2	SRS	0	0	No
KLF6	dPTV	LOEUF < 0.37	SRS	0	0	No
FIP1L1	dMIS	MPC ≥ 2	SRS	0	0	No
RUSC1	dPTV	LOEUF < 0.37	SRS	0	0	No
RANBP10	dPTV	LOEUF < 0.37	SRS	0	0	No
RBFOX1	dPTV	LOEUF < 0.37	SRS	0	0	No
ASH2L	dPTV	LOEUF < 0.37	SRS	0	0	No
RHOQ	dMIS	MPC ≥ 2	SRS	0	0	No
PTPRU	dPTV	LOEUF < 0.37	SRS	0	0	No
CYTH3	dMIS	MPC ≥ 2	SRS	0	0	No
PAIP1	dPTV	LOEUF < 0.37	SRS	0	0	No
HNRNPA0	dMIS	MPC ≥ 2	SRS	0	0	No
ZNF536	dMIS	MPC ≥ 2	SRS	0	0	No
VPS39	dMIS	MPC ≥ 2	SRS	0	0	No
YTHDC1	dMIS	MPC ≥ 2	SRS	0	0	No
ZNF236	dPTV	LOEUF < 0.37	SRS	0	0	No
SEC61A1	dPTV	LOEUF < 0.37	SRS	0	0	No
ZNF704	dPTV	LOEUF < 0.37	SRS	0	0	No
SRSF1	dPTV	LOEUF < 0.37	SRS	0	0	No
SLC13A3	dMIS	MPC ≥ 2	SRS	0	0	No
NPEPPS	dPTV	LOEUF < 0.37	SRS	0	0	No
OSBPL9	dPTV	LOEUF < 0.37	SRS	0	0	No
JAG1	dMIS	MPC ≥ 2	SRS	0	0	No
ZBTB45	dMIS	MPC ≥ 2	SRS	0	0	No
CACNA2D3	dPTV	LOEUF < 0.37	SRS	3	1	No
LRFN4	dMIS	MPC ≥ 2	SRS	0	0	No
PCSK2	dMIS	MPC ≥ 2	SRS	0	0	No
KIF11	dMIS	MPC ≥ 2	SRS	0	0	No
LRRC4	dPTV	LOEUF < 0.37	SRS	0	0	No
FGD3	dMIS	MPC ≥ 2	SRS	0	0	No
ANAPC7	dMIS	MPC ≥ 2	SRS	0	0	No
SUGP1	dMIS	MPC ≥ 2	SRS	0	0	No
STX4	dMIS	MPC ≥ 2	SRS	0	0	No
EP400	dPTV	LOEUF < 0.37	SRS	0	0	No
GTF2A1	dPTV	LOEUF < 0.37	SRS	0	0	No
CTNND2	dPTV	LOEUF < 0.37	SRS	0	0	No
LAMC1	dPTV	LOEUF < 0.37	SRS	0	0	No
PPP2R1A	dMIS	MPC ≥ 2	SRS	0	0	No
NFATC2	dPTV	LOEUF < 0.37	SRS	0	0	No
MARCHF9	dMIS	MPC ≥ 2	SRS	0	0	No
NASP	dMIS	MPC ≥ 2	SRS	0	0	No
LUC7L2	dMIS	MPC ≥ 2	SRS	0	0	No
PPP1R12A	dPTV	LOEUF < 0.37	SRS	0	0	No
ABHD17C	dMIS	MPC ≥ 2	SRS	0	0	No
PPP1CC	dPTV	LOEUF < 0.37	SRS	0	0	No
ABTB3	dPTV	LOEUF < 0.37	SRS	0	0	No
NRXN1	dPTV	LOEUF < 0.37	SRS	3	1	No
PRPF39	dPTV	LOEUF < 0.37	SRS	0	0	No
SREK1	dPTV	LOEUF < 0.37	SRS	0	0	No
NOL4	dMIS	MPC ≥ 2	SRS	0	0	No
CMIP	dPTV	LOEUF < 0.37	SRS	0	0	No
UBE2R2	dPTV	LOEUF < 0.37	SRS	0	0	No
NIPBL	dMIS	MPC ≥ 2	SRS	0	0	No
SON	dPTV	LOEUF < 0.37	SRS	0	0	No
KIR2DL4	dMIS	MPC ≥ 2	SRS	0	0	No
OTULIN	dMIS	MPC ≥ 2	SRS	0	0	No
FGF8	dMIS	MPC ≥ 2	SRS	0	0	No
DDB1	dMIS	MPC ≥ 2	SRS	0	0	No
SREK1	dMIS	MPC ≥ 2	SRS	0	0	No
RNF41	dMIS	MPC ≥ 2	SRS	0	0	No
TEK	dMIS	MPC ≥ 2	SRS	0	0	No
UBR4	dMIS	MPC ≥ 2	SRS	2	1	No
VCP	dMIS	MPC ≥ 2	SRS	0	0	No
AP3B2	dMIS	MPC ≥ 2	SRS	3	1	No
CAPRIN2	dMIS	MPC ≥ 2	SRS	0	0	No
POU6F1	dMIS	MPC ≥ 2	SRS	3	1	No
AGPAT3	dPTV	LOEUF < 0.37	SRS	0	0	No
ELAVL3	dMIS	MPC ≥ 2	SRS	6	2	No
GRK5	dMIS	MPC ≥ 2	SRS	0	0	No
CSNK1G2	dMIS	MPC ≥ 2	SRS	3	1	No
FRY	dPTV	LOEUF < 0.37	SRS	3	1	No
GJD2	dMIS	MPC ≥ 2	SRS	0	0	No
XKR6	dPTV	LOEUF < 0.37	SRS	3	1	No
USP46	dMIS	MPC ≥ 2	SRS	2	1	No
ANKFY1	dPTV	LOEUF < 0.37	SRS	0	0	No
KCNQ2	dPTV	LOEUF < 0.37	SRS	3	1	No
NACA	dMIS	MPC ≥ 2	SRS	3	1	No
PHYHIP	dMIS	MPC ≥ 2	SRS	0	0	No
CSNK2A1	dMIS	MPC ≥ 2	SRS	2	1	No
DDX23	dMIS	MPC ≥ 2	SRS	2	1	No
RAB2A	dPTV	LOEUF < 0.37	SRS	3	1	No
POGK	dMIS	MPC ≥ 2	SRS	0	0	No
PER2	dPTV	LOEUF < 0.37	SRS	3	1	No
PRAMEF11	dMIS	MPC ≥ 2	SRS	0	0	No
FBXO11	dMIS	MPC ≥ 2	SRS	2	1	No
NMT1	dPTV	LOEUF < 0.37	SRS	2	1	No
UNK	dPTV	LOEUF < 0.37	SRS	3	1	No
FEZF2	dMIS	MPC ≥ 2	SRS	3	1	No
BTAF1	dPTV	LOEUF < 0.37	SRS	2	1	No
MYB	dMIS	MPC ≥ 2	SRS	3	1	No
OTUD4	dPTV	LOEUF < 0.37	SRS	0	0	No
PAX2	dPTV	LOEUF < 0.37	SRS	3	1	No
KAT2B	dPTV	LOEUF < 0.37	SRS	3	1	No
HPCA	dMIS	MPC ≥ 2	SRS	0	0	No
IRF2BPL	dMIS	MPC ≥ 2	SRS	3	1	No
RHOB	dMIS	MPC ≥ 2	SRS	2	1	No
FNBP4	dPTV	LOEUF < 0.37	SRS	3	1	No
GNAS	dMIS	MPC ≥ 2	SRS	3	1	No
HIVEP3	dPTV	LOEUF < 0.37	SRS	3	1	No
DOT1L	dPTV	LOEUF < 0.37	SRS	5	2	No
MSANTD2	dMIS	MPC ≥ 2	SRS	3	1	No
SPSB1	dMIS	MPC ≥ 2	SRS	3	1	No
SART3	dPTV	LOEUF < 0.37	SRS	0	0	No
HDAC7	dMIS	MPC ≥ 2	SRS	0	0	No
UBR3	dPTV	LOEUF < 0.37	SRS	3	1	No
CNOT3	dMIS	MPC ≥ 2	SRS	0	0	No
TNRC18	dPTV	LOEUF < 0.37	SRS	3	1	No
AGO1	dPTV	LOEUF < 0.37	SRS	0	0	No
TRRAP	dMIS	MPC ≥ 2	SRS	5	2	No
SYT2	dMIS	MPC ≥ 2	SRS	3	1	No
ATP6V0A1	dMIS	MPC ≥ 2	SRS	3	1	No
PHF19	dMIS	MPC ≥ 2	SRS	3	1	No
TNFRSF8	dPTV	LOEUF < 0.37	SRS	3	1	No
HRH2	dMIS	MPC ≥ 2	SRS	3	1	No
RNF38	dPTV	LOEUF < 0.37	SRS	3	1	No
MUC5B	dPTV	LOEUF < 0.37	SRS	0	0	No
ZNF787	dMIS	MPC ≥ 2	SRS	3	1	No
TPCN1	dMIS	MPC ≥ 2	SRS	0	0	No
SNAP91	dPTV	LOEUF < 0.37	SRS	0	0	No
PITX1	dMIS	MPC ≥ 2	SRS	2	1	No
SPAST	dPTV	LOEUF < 0.37	SRS	2	1	No
CHD3	dMIS	MPC ≥ 2	SRS	3	1	No
CHST2	dMIS	MPC ≥ 2	SRS	0	0	No
EIF4A1	dMIS	MPC ≥ 2	SRS	3	1	No
RAN	dMIS	MPC ≥ 2	SRS	3	1	No
DHX9	dMIS	MPC ≥ 2	SRS	3	1	No
PTK7	dMIS	MPC ≥ 2	SRS	3	1	No
KAT6A	dPTV	LOEUF < 0.37	SRS	2	1	No
CAMKV	dMIS	MPC ≥ 2	SRS	2	1	No
PPIP5K2	dMIS	MPC ≥ 2	SRS	3	1	No
SYNGAP1	dMIS	MPC ≥ 2	SRS	3	1	No
FGFR1	dMIS	MPC ≥ 2	SRS	3	1	No
CCNL1	dMIS	MPC ≥ 2	SRS	0	0	No
ATP1B1	dPTV	LOEUF < 0.37	SRS	3	1	No
PAX5	dPTV	LOEUF < 0.37	SRS	3	1	No
EIF3G	dPTV	LOEUF < 0.37	SRS	0	0	No
UBE3C	dMIS	MPC ≥ 2	SRS	3	1	No
CDK5R1	dMIS	MPC ≥ 2	SRS	2	1	No
NCKAP1	dPTV	LOEUF < 0.37	SRS	6	2	No
PHF2	dPTV	LOEUF < 0.37	SRS	6	2	No
SUFU	dPTV	LOEUF < 0.37	SRS	3	1	No
DOCK2	dPTV	LOEUF < 0.37	SRS	0	0	No
DIP2A	dPTV	LOEUF < 0.37	SRS	6	2	No
THSD7A	dPTV	LOEUF < 0.37	SRS	3	1	No
KCNH1	dMIS	MPC ≥ 2	SRS	0	0	No
PTPN11	dMIS	MPC ≥ 2	SRS	3	1	No
IGSF3	dPTV	LOEUF < 0.37	SRS	3	1	No
WBP11	dMIS	MPC ≥ 2	SRS	2	1	No
DHH	dMIS	MPC ≥ 2	SRS	2	1	No
CRKL	dMIS	MPC ≥ 2	SRS	0	0	No
RAB43	dMIS	MPC ≥ 2	SRS	2	1	No
ZNF319	dMIS	MPC ≥ 2	SRS	0	0	No
ST8SIA2	dMIS	MPC ≥ 2	SRS	0	0	No
GLI2	dPTV	LOEUF < 0.37	SRS	0	0	No
DUS1L	dMIS	MPC ≥ 2	SRS	2	1	No
CBX4	dPTV	LOEUF < 0.37	SRS	3	1	No
KLHDC10	dPTV	LOEUF < 0.37	SRS	2	1	No
KCNJ6	dMIS	MPC ≥ 2	SRS	3	1	No
CDC42BPB	dPTV	LOEUF < 0.37	SRS	3	1	No
RCCD1	dMIS	MPC ≥ 2	SRS	3	1	No
MAP3K10	dMIS	MPC ≥ 2	SRS	2	1	No
RIMKLB	dMIS	MPC ≥ 2	SRS	3	1	No
NFIA	dPTV	LOEUF < 0.37	SRS	3	1	No
CBX5	dMIS	MPC ≥ 2	SRS	0	0	No
ZCCHC24	dMIS	MPC ≥ 2	SRS	0	0	No
PSMA3	dMIS	MPC ≥ 2	SRS	3	1	No
GGT7	dMIS	MPC ≥ 2	SRS	3	1	No
HECTD1	dPTV	LOEUF < 0.37	SRS	2	1	No
TENT5C	dPTV	LOEUF < 0.37	SRS	0	0	No
PCSK2	dPTV	LOEUF < 0.37	SRS	2	1	No
ACTN1	dMIS	MPC ≥ 2	SRS	0	0	No
BIRC6	dPTV	LOEUF < 0.37	SRS	3	1	No
ATP4A	dMIS	MPC ≥ 2	SRS	3	1	No
ZNF407	dPTV	LOEUF < 0.37	SRS	0	0	No
TRHDE	dMIS	MPC ≥ 2	SRS	0	0	No
ADARB1	dPTV	LOEUF < 0.37	SRS	0	0	No
CACNA2D1	dMIS	MPC ≥ 2	SRS	2	1	No
MYT1L	dMIS	MPC ≥ 2	SRS	3	1	No
MAPK8	dMIS	MPC ≥ 2	SRS	0	0	No
FRYL	dPTV	LOEUF < 0.37	SRS	0	0	No
SUDS3	dMIS	MPC ≥ 2	SRS	0	0	No
ADAMTS2	dPTV	LOEUF < 0.37	SRS	0	0	No
CHD4	dMIS	MPC ≥ 2	SRS	3	1	No
CSNK1D	dPTV	LOEUF < 0.37	SRS	0	0	No
ANP32A	dPTV	LOEUF < 0.37	SRS	2	1	No
REXO1	dPTV	LOEUF < 0.37	SRS	3	1	No
IGF2R	dPTV	LOEUF < 0.37	SRS	2	1	No
ATP1A1	dPTV	LOEUF < 0.37	SRS	2	1	No
TRPV4	dMIS	MPC ≥ 2	SRS	2	1	No
ZNF865	dPTV	LOEUF < 0.37	SRS	3	1	No
TOP3B	dMIS	MPC ≥ 2	SRS	2	1	No
HBQ1	dMIS	MPC ≥ 2	SRS	0	0	No
ELAVL2	dPTV	LOEUF < 0.37	SRS	2	1	No
UBE2Z	dMIS	MPC ≥ 2	SRS	2	1	No
SPAG9	dPTV	LOEUF < 0.37	SRS	3	1	No
SF3B1	dMIS	MPC ≥ 2	SRS	3	1	No
ANKHD1	dPTV	LOEUF < 0.37	SRS	3	1	No
AP2M1	dPTV	LOEUF < 0.37	SRS	2	1	No
BRWD1	dPTV	LOEUF < 0.37	SRS	3	1	No
CACNA1C	dMIS	MPC ≥ 2	SRS	3	1	No
CUX2	dPTV	LOEUF < 0.37	SRS	3	1	No
YTHDC1	dPTV	LOEUF < 0.37	SRS	3	1	No
NFIB	dPTV	LOEUF < 0.37	SRS	3	1	No
MORC3	dPTV	LOEUF < 0.37	SRS	3	1	No
UBAP2L	dPTV	LOEUF < 0.37	SRS	3	1	No
ECE1	dPTV	LOEUF < 0.37	SRS	3	1	No
PEX6	dMIS	MPC ≥ 2	SRS	3	1	No
ABL1	dMIS	MPC ≥ 2	SRS	3	1	No
LRRTM3	dMIS	MPC ≥ 2	SRS	0	0	No
SMAD5	dPTV	LOEUF < 0.37	SRS	0	0	No
DDAH2	dMIS	MPC ≥ 2	SRS	3	1	No
EIF3H	dMIS	MPC ≥ 2	SRS	0	0	No
DLG2	dPTV	LOEUF < 0.37	SRS	0	0	No
TIAL1	dMIS	MPC ≥ 2	SRS	3	1	No
WDR33	dPTV	LOEUF < 0.37	SRS	3	1	No
SIN3A	dMIS	MPC ≥ 2	SRS	3	1	No
TBL1XR1	dPTV	LOEUF < 0.37	SRS	3	1	No
ILF2	dPTV	LOEUF < 0.37	SRS	2	1	No
GIGYF2	dPTV	LOEUF < 0.37	SRS	3	1	No
BAZ2B	dPTV	LOEUF < 0.37	SRS	2	1	No
PRKCB	dMIS	MPC ≥ 2	SRS	0	0	No
DTX3	dMIS	MPC ≥ 2	SRS	0	0	No
TERF2	dPTV	LOEUF < 0.37	SRS	3	1	No
DUT	dMIS	MPC ≥ 2	SRS	2	1	No
KAT7	dPTV	LOEUF < 0.37	SRS	0	0	No
KIDINS220	dPTV	LOEUF < 0.37	SRS	0	0	No
PRPF8	dPTV	LOEUF < 0.37	SRS	0	0	No
CCDC6	dPTV	LOEUF < 0.37	SRS	0	0	No
FOXP1	dPTV	LOEUF < 0.37	SRS	0	0	No
TRAF3IP2	dPTV	LOEUF < 0.37	SRS	0	0	No
SMC3	dPTV	LOEUF < 0.37	SRS	0	0	No
FZR1	dPTV	LOEUF < 0.37	SRS	0	0	No
TRIP12	dPTV	LOEUF < 0.37	SRS	0	0	No
PTEN	dPTV	LOEUF < 0.37	SRS	0	0	No
SMAD4	dPTV	LOEUF < 0.37	SRS	0	0	No
RAC2	dPTV	LOEUF < 0.37	SRS	0	0	No
BAIAP2	dPTV	LOEUF < 0.37	SRS	0	0	No
KDM1A	dPTV	LOEUF < 0.37	SRS	0	0	No
G3BP2	dPTV	LOEUF < 0.37	SRS	0	0	No
PPP3CB	dPTV	LOEUF < 0.37	SRS	0	0	No
MBTD1	dPTV	LOEUF < 0.37	SRS	0	0	No
PCBP2	dPTV	LOEUF < 0.37	SRS	0	0	No
STRIP1	dPTV	LOEUF < 0.37	SRS	0	0	No
SHKBP1	dPTV	LOEUF < 0.37	SRS	0	0	No
PANX2	dPTV	LOEUF < 0.37	SRS	0	0	No
ARID3A	dPTV	LOEUF < 0.37	SRS	0	0	No
CTPS1	dPTV	LOEUF < 0.37	SRS	0	0	No
UNC79	dPTV	LOEUF < 0.37	SRS	0	0	No
LEMD2	dPTV	LOEUF < 0.37	SRS	0	0	No
CYFIP2	dPTV	LOEUF < 0.37	SRS	0	0	No
TBX21	dPTV	LOEUF < 0.37	SRS	0	0	No
LMO3	dPTV	LOEUF < 0.37	SRS	0	0	No
MTOR	dPTV	LOEUF < 0.37	SRS	0	0	No
ERBB2	dPTV	LOEUF < 0.37	SRS	0	0	No
NPTN	dPTV	LOEUF < 0.37	SRS	0	0	No
DPYSL2	dPTV	LOEUF < 0.37	SRS	0	0	No
CDC25B	dPTV	LOEUF < 0.37	SRS	0	0	No
PRKCG	dPTV	LOEUF < 0.37	SRS	0	0	No
ZSWIM8	dPTV	LOEUF < 0.37	SRS	0	0	No
CELF1	dPTV	LOEUF < 0.37	SRS	0	0	No
AMH	dPTV	LOEUF < 0.37	SRS	0	0	No
SPATA2L	dPTV	LOEUF < 0.37	SRS	0	0	No
PSMC6	dPTV	LOEUF < 0.37	SRS	0	0	No
SBNO2	dPTV	LOEUF < 0.37	SRS	0	0	No
RASIP1	dPTV	LOEUF < 0.37	SRS	0	0	No
KATNB1	dPTV	LOEUF < 0.37	SRS	0	0	No
CELF3	dPTV	LOEUF < 0.37	SRS	0	0	No
IFFO2	dPTV	LOEUF < 0.37	SRS	0	0	No
SPATA5L1	dPTV	LOEUF < 0.37	SRS	0	0	No
UBE2H	dPTV	LOEUF < 0.37	SRS	0	0	No
PIK3CA	dPTV	LOEUF < 0.37	SRS	0	0	No
SYT1	dPTV	LOEUF < 0.37	SRS	0	0	No
ZYG11B	dPTV	LOEUF < 0.37	SRS	0	0	No
PITHD1	dPTV	LOEUF < 0.37	SRS	0	0	No
BTBD10	dPTV	LOEUF < 0.37	SRS	0	0	No
DDAH1	dPTV	LOEUF < 0.37	SRS	0	0	No
WDR24	dPTV	LOEUF < 0.37	SRS	0	0	No
SPOP	dPTV	LOEUF < 0.37	SRS	0	0	No
JAK1	dPTV	LOEUF < 0.37	SRS	0	0	No
DPF1	dPTV	LOEUF < 0.37	SRS	0	0	No
RAF1	dPTV	LOEUF < 0.37	SRS	0	0	No
PSD	dPTV	LOEUF < 0.37	SRS	0	0	No
KLF5	dPTV	LOEUF < 0.37	SRS	0	0	No
EIF2AK4	dPTV	LOEUF < 0.37	SRS	0	0	No
LPA	dPTV	LOEUF < 0.37	SRS	0	0	No
HOXB8	dPTV	LOEUF < 0.37	SRS	0	0	No
PEX5L	dPTV	LOEUF < 0.37	SRS	0	0	No
CSTF3	dPTV	LOEUF < 0.37	SRS	0	0	No
ITGB4	dPTV	LOEUF < 0.37	SRS	0	0	No
TNPO3	dPTV	LOEUF < 0.37	SRS	0	0	No
KCTD3	dPTV	LOEUF < 0.37	SRS	0	0	No
AMY2A	dPTV	LOEUF < 0.37	SRS	0	0	No
CSK	dPTV	LOEUF < 0.37	SRS	0	0	No
SOX11	dPTV	LOEUF < 0.37	SRS	0	0	No
KLHDC3	dPTV	LOEUF < 0.37	SRS	0	0	No
STAT1	dPTV	LOEUF < 0.37	SRS	0	0	No
ESRRG	dPTV	LOEUF < 0.37	SRS	0	0	No
PITPNM2	dPTV	LOEUF < 0.37	SRS	0	0	No
DNMT1	dPTV	LOEUF < 0.37	SRS	0	0	No
KIF5C	dPTV	LOEUF < 0.37	SRS	0	0	No
UPF1	dPTV	LOEUF < 0.37	SRS	0	0	No
GJD3	dPTV	LOEUF < 0.37	SRS	0	0	No
TRAF2	dPTV	LOEUF < 0.37	SRS	0	0	No
EVI5L	dPTV	LOEUF < 0.37	SRS	0	0	No
CAMK2B	dPTV	LOEUF < 0.37	SRS	0	0	No
ITPKA	dPTV	LOEUF < 0.37	SRS	0	0	No
HIGD2A	dPTV	LOEUF < 0.37	SRS	0	0	No
RFXAP	dPTV	LOEUF < 0.37	SRS	0	0	No
HERC5	dPTV	LOEUF < 0.37	SRS	0	0	No
NLGN2	dPTV	LOEUF < 0.37	SRS	0	0	No
CACNA1G	dPTV	LOEUF < 0.37	SRS	0	0	No
TRAF7	dPTV	LOEUF < 0.37	SRS	0	0	No
ACVR1B	dPTV	LOEUF < 0.37	SRS	0	0	No
ABL2	dPTV	LOEUF < 0.37	SRS	0	0	No
FYN	dPTV	LOEUF < 0.37	SRS	0	0	No
DAGLA	dPTV	LOEUF < 0.37	SRS	0	0	No
MAP4K4	dPTV	LOEUF < 0.37	SRS	0	0	No
MDGA1	dPTV	LOEUF < 0.37	SRS	0	0	No
PI4K2A	dPTV	LOEUF < 0.37	SRS	0	0	No
PRKACA	dPTV	LOEUF < 0.37	SRS	0	0	No
CS	dPTV	LOEUF < 0.37	SRS	0	0	No
RORB	dPTV	LOEUF < 0.37	SRS	0	0	No
THAP11	dPTV	LOEUF < 0.37	SRS	0	0	No
LIN54	dPTV	LOEUF < 0.37	SRS	0	0	No
MAB21L1	dPTV	LOEUF < 0.37	SRS	0	0	No
SUPT16H	dPTV	LOEUF < 0.37	SRS	0	0	No
ABTB2	dPTV	LOEUF < 0.37	SRS	0	0	No
TMEM158	dPTV	LOEUF < 0.37	SRS	0	0	No
TFAP2B	dPTV	LOEUF < 0.37	SRS	0	0	No
FUT4	dPTV	LOEUF < 0.37	SRS	0	0	No
GSPT1	dPTV	LOEUF < 0.37	SRS	0	0	No
LINGO1	dPTV	LOEUF < 0.37	SRS	0	0	No
CNTNAP1	dPTV	LOEUF < 0.37	SRS	0	0	No
GABRD	dPTV	LOEUF < 0.37	SRS	0	0	No
ATP2A2	dPTV	LOEUF < 0.37	SRS	0	0	No
RBM14	dPTV	LOEUF < 0.37	SRS	0	0	No
PSMC4	dPTV	LOEUF < 0.37	SRS	0	0	No
MAGI2	dPTV	LOEUF < 0.37	SRS	0	0	No
KCNF1	dPTV	LOEUF < 0.37	SRS	0	0	No
ONECUT2	dPTV	LOEUF < 0.37	SRS	0	0	No
DHX8	dPTV	LOEUF < 0.37	SRS	0	0	No
DENND1C	dPTV	LOEUF < 0.37	SRS	0	0	No
MEX3A	dPTV	LOEUF < 0.37	SRS	0	0	No
RPS6KA4	dPTV	LOEUF < 0.37	SRS	0	0	No
UBALD2	dPTV	LOEUF < 0.37	SRS	0	0	No
CSNK1E	dPTV	LOEUF < 0.37	SRS	0	0	No
LEFTY1	dPTV	LOEUF < 0.37	SRS	0	0	No
ZNF367	dPTV	LOEUF < 0.37	SRS	0	0	No
GABBR1	dPTV	LOEUF < 0.37	SRS	0	0	No
PURA	dPTV	LOEUF < 0.37	SRS	0	0	No
ZNF148	dPTV	LOEUF < 0.37	SRS	0	0	No
HIRA	dPTV	LOEUF < 0.37	SRS	0	0	No
SOX8	dPTV	LOEUF < 0.37	SRS	0	0	No
ADAMTS19	dPTV	LOEUF < 0.37	SRS	0	0	No
SIX5	dPTV	LOEUF < 0.37	SRS	0	0	No
ZDHHC24	dPTV	LOEUF < 0.37	SRS	0	0	No
CPSF6	dPTV	LOEUF < 0.37	SRS	0	0	No
PTGDR2	dPTV	LOEUF < 0.37	SRS	0	0	No
EIF3B	dPTV	LOEUF < 0.37	SRS	0	0	No
TUBB4A	dPTV	LOEUF < 0.37	SRS	0	0	No
SUZ12	dPTV	LOEUF < 0.37	SRS	0	0	No
TRPC3	dPTV	LOEUF < 0.37	SRS	0	0	No
PAK1	dPTV	LOEUF < 0.37	SRS	0	0	No
MAP2K6	dPTV	LOEUF < 0.37	SRS	0	0	No
ZNF771	dPTV	LOEUF < 0.37	SRS	0	0	No
MYH9	dPTV	LOEUF < 0.37	SRS	0	0	No
ILDR2	dPTV	LOEUF < 0.37	SRS	0	0	No
NACC1	dPTV	LOEUF < 0.37	SRS	0	0	No
HECTD2	dPTV	LOEUF < 0.37	SRS	0	0	No
BMP7	dPTV	LOEUF < 0.37	SRS	0	0	No
CPEB3	dPTV	LOEUF < 0.37	SRS	0	0	No
KDM2A	dPTV	LOEUF < 0.37	SRS	0	0	No
FADS3	dPTV	LOEUF < 0.37	SRS	0	0	No
TARBP1	dPTV	LOEUF < 0.37	SRS	0	0	No
EYA2	dPTV	LOEUF < 0.37	SRS	0	0	No
SRSF7	dPTV	LOEUF < 0.37	SRS	0	0	No
CHD6	dPTV	LOEUF < 0.37	SRS	0	0	No
CACNG3	dPTV	LOEUF < 0.37	SRS	0	0	No
HAPSTR1	dPTV	LOEUF < 0.37	SRS	0	0	No
PPP2R5B	dPTV	LOEUF < 0.37	SRS	0	0	No
WDR5	dPTV	LOEUF < 0.37	SRS	0	0	No
MLLT3	dPTV	LOEUF < 0.37	SRS	0	0	No
EGLN1	dPTV	LOEUF < 0.37	SRS	0	0	No
KDM4B	dPTV	LOEUF < 0.37	SRS	0	0	No
RABGGTB	dPTV	LOEUF < 0.37	SRS	0	0	No
MYBL2	dPTV	LOEUF < 0.37	SRS	0	0	No
ASCL1	dPTV	LOEUF < 0.37	SRS	0	0	No
TWIST1	dPTV	LOEUF < 0.37	SRS	0	0	No
GRK2	dPTV	LOEUF < 0.37	SRS	0	0	No
PSMC3	dPTV	LOEUF < 0.37	SRS	0	0	No
ISL1	dPTV	LOEUF < 0.37	SRS	0	0	No
CLIP3	dPTV	LOEUF < 0.37	SRS	0	0	No
CHST1	dPTV	LOEUF < 0.37	SRS	0	0	No
GPR4	dPTV	LOEUF < 0.37	SRS	0	0	No
KLF16	dPTV	LOEUF < 0.37	SRS	0	0	No
C9orf50	dPTV	LOEUF < 0.37	SRS	0	0	No
PKDCC	dPTV	LOEUF < 0.37	SRS	0	0	No
CTXN1	dPTV	LOEUF < 0.37	SRS	0	0	No
KREMEN2	dPTV	LOEUF < 0.37	SRS	0	0	No
NFYA	dPTV	LOEUF < 0.37	SRS	0	0	No
CLIC6	dPTV	LOEUF < 0.37	SRS	0	0	No
SCAPER	dPTV	LOEUF < 0.37	SRS	0	0	No
FSCN1	dPTV	LOEUF < 0.37	SRS	0	0	No
RING1	dPTV	LOEUF < 0.37	SRS	0	0	No
FBRS	dPTV	LOEUF < 0.37	SRS	0	0	No
PIK3CD	dPTV	LOEUF < 0.37	SRS	0	0	No
BRD8	dPTV	LOEUF < 0.37	SRS	0	0	No
DNM2	dPTV	LOEUF < 0.37	SRS	0	0	No
USP39	dPTV	LOEUF < 0.37	SRS	0	0	No
XPO1	dPTV	LOEUF < 0.37	SRS	0	0	No
FRMD4A	dPTV	LOEUF < 0.37	SRS	0	0	No
YY1	dPTV	LOEUF < 0.37	SRS	0	0	No
OSBP	dPTV	LOEUF < 0.37	SRS	0	0	No
RBBP5	dPTV	LOEUF < 0.37	SRS	0	0	No
SNAP25	dPTV	LOEUF < 0.37	SRS	0	0	No
MTMR3	dPTV	LOEUF < 0.37	SRS	0	0	No
PRCC	dPTV	LOEUF < 0.37	SRS	0	0	No
ABCE1	dPTV	LOEUF < 0.37	SRS	0	0	No
CLK4	dPTV	LOEUF < 0.37	SRS	0	0	No
NEURL1	dPTV	LOEUF < 0.37	SRS	0	0	No
MINK1	dPTV	LOEUF < 0.37	SRS	0	0	No
TENT5A	dPTV	LOEUF < 0.37	SRS	0	0	No
PTGER4	dPTV	LOEUF < 0.37	SRS	0	0	No
ACVR2A	dPTV	LOEUF < 0.37	SRS	0	0	No
PSMD11	dPTV	LOEUF < 0.37	SRS	0	0	No
ADAR	dPTV	LOEUF < 0.37	SRS	0	0	No
GNB2	dPTV	LOEUF < 0.37	SRS	0	0	No
KCNH7	dPTV	LOEUF < 0.37	SRS	0	0	No
CDRT15	dPTV	LOEUF < 0.37	SRS	0	0	No
PAPOLG	dPTV	LOEUF < 0.37	SRS	0	0	No
RAP2A	dPTV	LOEUF < 0.37	SRS	0	0	No
RICTOR	dPTV	LOEUF < 0.37	SRS	0	0	No
IGF2BP1	dPTV	LOEUF < 0.37	SRS	0	0	No
ALYREF	dPTV	LOEUF < 0.37	SRS	0	0	No
MYH7	dPTV	LOEUF < 0.37	SRS	0	0	No
CLK3	dPTV	LOEUF < 0.37	SRS	0	0	No
TESK1	dPTV	LOEUF < 0.37	SRS	0	0	No
EPOR	dPTV	LOEUF < 0.37	SRS	0	0	No
PAPOLA	dPTV	LOEUF < 0.37	SRS	0	0	No
CNOT2	dPTV	LOEUF < 0.37	SRS	0	0	No
USF2	dPTV	LOEUF < 0.37	SRS	0	0	No
MAP2K7	dPTV	LOEUF < 0.37	SRS	0	0	No
CKMT1A	dPTV	LOEUF < 0.37	SRS	0	0	No
TUBB	dPTV	LOEUF < 0.37	SRS	0	0	No
PHB1	dPTV	LOEUF < 0.37	SRS	0	0	No
ABCC9	dPTV	LOEUF < 0.37	SRS	0	0	No
RASL10B	dPTV	LOEUF < 0.37	SRS	0	0	No
PLXNA1	dPTV	LOEUF < 0.37	SRS	0	0	No
CLASRP	dPTV	LOEUF < 0.37	SRS	0	0	No
RHOBTB2	dPTV	LOEUF < 0.37	SRS	0	0	No
HAPLN2	dPTV	LOEUF < 0.37	SRS	0	0	No
DIRAS2	dPTV	LOEUF < 0.37	SRS	0	0	No
VEZF1	dPTV	LOEUF < 0.37	SRS	0	0	No
SARS1	dPTV	LOEUF < 0.37	SRS	0	0	No
EIF3D	dPTV	LOEUF < 0.37	SRS	0	0	No
JPH4	dPTV	LOEUF < 0.37	SRS	0	0	No
PLCB1	dPTV	LOEUF < 0.37	SRS	0	0	No
RAB1A	dPTV	LOEUF < 0.37	SRS	0	0	No
ATP2B2	dPTV	LOEUF < 0.37	SRS	0	0	No
KCNJ2	dPTV	LOEUF < 0.37	SRS	0	0	No
KCNQ3	dPTV	LOEUF < 0.37	SRS	0	0	No
PUM1	dPTV	LOEUF < 0.37	SRS	0	0	No
SMC6	dPTV	LOEUF < 0.37	SRS	0	0	No
ACTA2	dPTV	LOEUF < 0.37	SRS	0	0	No
CDC73	dPTV	LOEUF < 0.37	SRS	0	0	No
DCTN1	dPTV	LOEUF < 0.37	SRS	0	0	No
SART1	dPTV	LOEUF < 0.37	SRS	0	0	No
ZER1	dPTV	LOEUF < 0.37	SRS	0	0	No
MAPK1	dPTV	LOEUF < 0.37	SRS	0	0	No
NRBP1	dPTV	LOEUF < 0.37	SRS	0	0	No
GPATCH8	dPTV	LOEUF < 0.37	SRS	0	0	No
MTREX	dPTV	LOEUF < 0.37	SRS	0	0	No
CSTF1	dPTV	LOEUF < 0.37	SRS	0	0	No
GABRG2	dPTV	LOEUF < 0.37	SRS	0	0	No
KLHL2	dPTV	LOEUF < 0.37	SRS	0	0	No
CREBRF	dPTV	LOEUF < 0.37	SRS	0	0	No
MAST2	dPTV	LOEUF < 0.37	SRS	0	0	No
PIP5K1B	dPTV	LOEUF < 0.37	SRS	0	0	No
H2AC13	dPTV	LOEUF < 0.37	SRS	0	0	No
ZRANB2	dPTV	LOEUF < 0.37	SRS	0	0	No
B3GAT1	dPTV	LOEUF < 0.37	SRS	0	0	No
DIO3	dPTV	LOEUF < 0.37	SRS	0	0	No
MLEC	dPTV	LOEUF < 0.37	SRS	0	0	No
RALB	dPTV	LOEUF < 0.37	SRS	0	0	No
H4C11	dPTV	LOEUF < 0.37	SRS	0	0	No
DHX30	dPTV	LOEUF < 0.37	SRS	0	0	No
ARHGEF18	dPTV	LOEUF < 0.37	SRS	0	0	No
ABCC8	dPTV	LOEUF < 0.37	SRS	0	0	No
NAB2	dPTV	LOEUF < 0.37	SRS	0	0	No
HECA	dPTV	LOEUF < 0.37	SRS	0	0	No
INSIG2	dPTV	LOEUF < 0.37	SRS	0	0	No
CTNNA2	dPTV	LOEUF < 0.37	SRS	0	0	No
PIP5K1C	dPTV	LOEUF < 0.37	SRS	0	0	No
NR2F2	dPTV	LOEUF < 0.37	SRS	0	0	No
INTS7	dPTV	LOEUF < 0.37	SRS	0	0	No
EEF1A2	dPTV	LOEUF < 0.37	SRS	0	0	No
KRT86	dPTV	LOEUF < 0.37	SRS	0	0	No
PRAMEF17	dPTV	LOEUF < 0.37	SRS	0	0	No
MAP3K13	dPTV	LOEUF < 0.37	SRS	0	0	No
MYO5A	dPTV	LOEUF < 0.37	SRS	0	0	No
ZNF324B	dPTV	LOEUF < 0.37	SRS	0	0	No
FAM89B	dPTV	LOEUF < 0.37	SRS	0	0	No
STK39	dPTV	LOEUF < 0.37	SRS	0	0	No
CACNA1A	dPTV	LOEUF < 0.37	SRS	0	0	No
KHSRP	dPTV	LOEUF < 0.37	SRS	0	0	No
RER1	dPTV	LOEUF < 0.37	SRS	0	0	No
ASB18	dPTV	LOEUF < 0.37	SRS	0	0	No
ACHE	dPTV	LOEUF < 0.37	SRS	0	0	No
CAMK2G	dPTV	LOEUF < 0.37	SRS	0	0	No
KLRG2	dPTV	LOEUF < 0.37	SRS	0	0	No
AHCYL2	dPTV	LOEUF < 0.37	SRS	0	0	No
GTPBP2	dPTV	LOEUF < 0.37	SRS	0	0	No
ARHGAP11A	dPTV	LOEUF < 0.37	SRS	0	0	No
BRSK1	dPTV	LOEUF < 0.37	SRS	0	0	No
MACO1	dPTV	LOEUF < 0.37	SRS	0	0	No
MAPT	dPTV	LOEUF < 0.37	SRS	0	0	No
GRB10	dPTV	LOEUF < 0.37	SRS	0	0	No
HTRA2	dPTV	LOEUF < 0.37	SRS	0	0	No
GLS	dPTV	LOEUF < 0.37	SRS	0	0	No
YWHAG	dPTV	LOEUF < 0.37	SRS	0	0	No
FBXW7	dPTV	LOEUF < 0.37	SRS	0	0	No
TSPAN14	dPTV	LOEUF < 0.37	SRS	0	0	No
ODF3B	dPTV	LOEUF < 0.37	SRS	0	0	No
SAP130	dPTV	LOEUF < 0.37	SRS	0	0	No
PRPF31	dPTV	LOEUF < 0.37	SRS	0	0	No
KCNG3	dPTV	LOEUF < 0.37	SRS	0	0	No
RXRA	dPTV	LOEUF < 0.37	SRS	0	0	No
FOXP4	dPTV	LOEUF < 0.37	SRS	0	0	No
NALCN	dPTV	LOEUF < 0.37	SRS	0	0	No
TERT	dPTV	LOEUF < 0.37	SRS	0	0	No
EZH2	dPTV	LOEUF < 0.37	SRS	0	0	No
ARF5	dPTV	LOEUF < 0.37	SRS	0	0	No
RASA4B	dPTV	LOEUF < 0.37	SRS	0	0	No
CDK2AP1	dPTV	LOEUF < 0.37	SRS	0	0	No
GNAI1	dPTV	LOEUF < 0.37	SRS	0	0	No
PLCG1	dPTV	LOEUF < 0.37	SRS	0	0	No
NFE2L3	dPTV	LOEUF < 0.37	SRS	0	0	No
ADIPOR2	dPTV	LOEUF < 0.37	SRS	0	0	No
SIK2	dPTV	LOEUF < 0.37	SRS	0	0	No
WDR70	dPTV	LOEUF < 0.37	SRS	0	0	No
KIR3DL2	dPTV	LOEUF < 0.37	SRS	0	0	No
KIR3DL1	dPTV	LOEUF < 0.37	SRS	0	0	No
KISS1R	dPTV	LOEUF < 0.37	SRS	0	0	No
ARRB2	dPTV	LOEUF < 0.37	SRS	0	0	No
ARF1	dPTV	LOEUF < 0.37	SRS	0	0	No
ZMYND19	dPTV	LOEUF < 0.37	SRS	0	0	No
SLC25A44	dPTV	LOEUF < 0.37	SRS	0	0	No
EBF3	dPTV	LOEUF < 0.37	SRS	0	0	No
FBXL5	dPTV	LOEUF < 0.37	SRS	0	0	No
KCNN2	dPTV	LOEUF < 0.37	SRS	0	0	No
KCNC1	dPTV	LOEUF < 0.37	SRS	0	0	No
TRIM3	dPTV	LOEUF < 0.37	SRS	0	0	No
UBA2	dPTV	LOEUF < 0.37	SRS	0	0	No
PAN3	dPTV	LOEUF < 0.37	SRS	0	0	No
NR3C1	dPTV	LOEUF < 0.37	SRS	0	0	No
ZFAND5	dPTV	LOEUF < 0.37	SRS	0	0	No
COPS5	dPTV	LOEUF < 0.37	SRS	0	0	No
ATP1A3	dPTV	LOEUF < 0.37	SRS	0	0	No
PPARD	dPTV	LOEUF < 0.37	SRS	0	0	No
TP53I11	dPTV	LOEUF < 0.37	SRS	0	0	No
IRF4	dPTV	LOEUF < 0.37	SRS	0	0	No
PRKAR1B	dPTV	LOEUF < 0.37	SRS	0	0	No
TBC1D3B	dPTV	LOEUF < 0.37	SRS	0	0	No
CLCN3	dPTV	LOEUF < 0.37	SRS	0	0	No
STK11	dPTV	LOEUF < 0.37	SRS	0	0	No
AGO3	dPTV	LOEUF < 0.37	SRS	0	0	No
DCAF5	dPTV	LOEUF < 0.37	SRS	0	0	No
GRM5	dPTV	LOEUF < 0.37	SRS	0	0	No
TAF5L	dPTV	LOEUF < 0.37	SRS	0	0	No
DAPK3	dPTV	LOEUF < 0.37	SRS	0	0	No
PAF1	dPTV	LOEUF < 0.37	SRS	0	0	No
GTF2H2C	dPTV	LOEUF < 0.37	SRS	0	0	No
HCN1	dPTV	LOEUF < 0.37	SRS	0	0	No
MGAT5B	dPTV	LOEUF < 0.37	SRS	0	0	No
GPR25	dPTV	LOEUF < 0.37	SRS	0	0	No
NUTM2D	dPTV	LOEUF < 0.37	SRS	0	0	No
SOX10	dPTV	LOEUF < 0.37	SRS	0	0	No
CAMK2A	dPTV	LOEUF < 0.37	SRS	0	0	No
PIP5K1A	dPTV	LOEUF < 0.37	SRS	0	0	No
SLC7A5	dPTV	LOEUF < 0.37	SRS	0	0	No
STK38L	dPTV	LOEUF < 0.37	SRS	0	0	No
CHD8	dPTV	LOEUF < 0.37	SRS	0	0	No
HSPA5	dPTV	LOEUF < 0.37	SRS	0	0	No
SULT1A1	dPTV	LOEUF < 0.37	SRS	0	0	No
FOXO1	dPTV	LOEUF < 0.37	SRS	0	0	No
PLD5	dPTV	LOEUF < 0.37	SRS	0	0	No
RBM15	dPTV	LOEUF < 0.37	SRS	0	0	No
GRAMD4	dPTV	LOEUF < 0.37	SRS	0	0	No
KDM5B	dPTV	LOEUF < 0.37	SRS	0	0	No
PACS1	dPTV	LOEUF < 0.37	SRS	0	0	No
RPSA	dPTV	LOEUF < 0.37	SRS	0	0	No
AGO2	dPTV	LOEUF < 0.37	SRS	0	0	No
FAM135B	dPTV	LOEUF < 0.37	SRS	0	0	No
KCNK12	dPTV	LOEUF < 0.37	SRS	0	0	No
EIF3C	dPTV	LOEUF < 0.37	SRS	0	0	No
FBXO21	dPTV	LOEUF < 0.37	SRS	0	0	No
SRSF9	dPTV	LOEUF < 0.37	SRS	0	0	No
MAEA	dPTV	LOEUF < 0.37	SRS	0	0	No
LONRF2	dPTV	LOEUF < 0.37	SRS	0	0	No
PLPPR5	dPTV	LOEUF < 0.37	SRS	0	0	No
ARID1B	dPTV	LOEUF < 0.37	SRS	0	0	No
RC3H2	dPTV	LOEUF < 0.37	SRS	0	0	No
RBFOX2	dPTV	LOEUF < 0.37	SRS	0	0	No
UGT2B17	dPTV	LOEUF < 0.37	SRS	0	0	No
SMAD3	dPTV	LOEUF < 0.37	SRS	0	0	No
MAPRE3	dPTV	LOEUF < 0.37	SRS	0	0	No
HECW2	dPTV	LOEUF < 0.37	SRS	0	0	No
PI4KA	dPTV	LOEUF < 0.37	SRS	0	0	No
UMPS	dPTV	LOEUF < 0.37	SRS	0	0	No
ERI3	dPTV	LOEUF < 0.37	SRS	0	0	No
NXN	dPTV	LOEUF < 0.37	SRS	0	0	No
IFT122	dPTV	LOEUF < 0.37	SRS	0	0	No
AP2S1	dPTV	LOEUF < 0.37	SRS	0	0	No
CCNT2	dPTV	LOEUF < 0.37	SRS	0	0	No
NELFB	dPTV	LOEUF < 0.37	SRS	0	0	No
JAZF1	dPTV	LOEUF < 0.37	SRS	0	0	No
DGKZ	dPTV	LOEUF < 0.37	SRS	0	0	No
U2AF2	dPTV	LOEUF < 0.37	SRS	0	0	No
PPM1E	dPTV	LOEUF < 0.37	SRS	0	0	No
FOXK2	dPTV	LOEUF < 0.37	SRS	0	0	No
TUBA1A	dPTV	LOEUF < 0.37	SRS	0	0	No
RUVBL1	dPTV	LOEUF < 0.37	SRS	0	0	No
SCAP	dPTV	LOEUF < 0.37	SRS	0	0	No
HSPD1	dPTV	LOEUF < 0.37	SRS	0	0	No
MFAP1	dPTV	LOEUF < 0.37	SRS	0	0	No
MAP2K1	dPTV	LOEUF < 0.37	SRS	0	0	No
LARP4B	dPTV	LOEUF < 0.37	SRS	0	0	No
BAP1	dPTV	LOEUF < 0.37	SRS	0	0	No
RMND5A	dPTV	LOEUF < 0.37	SRS	0	0	No
RAP1B	dPTV	LOEUF < 0.37	SRS	0	0	No
KLHL24	dPTV	LOEUF < 0.37	SRS	0	0	No
RCOR3	dPTV	LOEUF < 0.37	SRS	0	0	No
PIM1	dPTV	LOEUF < 0.37	SRS	0	0	No
WNT7B	dPTV	LOEUF < 0.37	SRS	0	0	No
ATP11B	dPTV	LOEUF < 0.37	SRS	0	0	No
DMTF1	dPTV	LOEUF < 0.37	SRS	0	0	No
RPTOR	dPTV	LOEUF < 0.37	SRS	0	0	No
ZNF366	dPTV	LOEUF < 0.37	SRS	0	0	No
MYH3	dPTV	LOEUF < 0.37	SRS	0	0	No
RRP7A	dPTV	LOEUF < 0.37	SRS	0	0	No
TBP	dPTV	LOEUF < 0.37	SRS	0	0	No
ABR	dPTV	LOEUF < 0.37	SRS	0	0	No
DPYSL5	dPTV	LOEUF < 0.37	SRS	0	0	No
USP48	dPTV	LOEUF < 0.37	SRS	0	0	No
RARA	dPTV	LOEUF < 0.37	SRS	0	0	No
DNM1L	dPTV	LOEUF < 0.37	SRS	0	0	No
SYDE2	dPTV	LOEUF < 0.37	SRS	0	0	No
RPL7	dPTV	LOEUF < 0.37	SRS	0	0	No
MAP7D1	dPTV	LOEUF < 0.37	SRS	0	0	No
MBNL2	dPTV	LOEUF < 0.37	SRS	0	0	No
TMCC1	dPTV	LOEUF < 0.37	SRS	0	0	No
ATP6V0D1	dPTV	LOEUF < 0.37	SRS	0	0	No
PFN3	dPTV	LOEUF < 0.37	SRS	0	0	No
VPS26B	dPTV	LOEUF < 0.37	SRS	0	0	No
PRRT3	dPTV	LOEUF < 0.37	SRS	0	0	No
SMAD7	dPTV	LOEUF < 0.37	SRS	0	0	No
ZNF653	dPTV	LOEUF < 0.37	SRS	0	0	No
THRB	dPTV	LOEUF < 0.37	SRS	0	0	No
TENT4A	dPTV	LOEUF < 0.37	SRS	0	0	No
DNM1	dPTV	LOEUF < 0.37	SRS	0	0	No
DDX6	dPTV	LOEUF < 0.37	SRS	0	0	No
RABGEF1	dPTV	LOEUF < 0.37	SRS	0	0	No
MATR3	dPTV	LOEUF < 0.37	SRS	0	0	No
MYPOP	dPTV	LOEUF < 0.37	SRS	0	0	No
SURF4	dPTV	LOEUF < 0.37	SRS	0	0	No
GFPT1	dPTV	LOEUF < 0.37	SRS	0	0	No
RBM5	dPTV	LOEUF < 0.37	SRS	0	0	No
HDAC5	dPTV	LOEUF < 0.37	SRS	0	0	No
GABRB2	dPTV	LOEUF < 0.37	SRS	0	0	No
HNRNPM	dPTV	LOEUF < 0.37	SRS	0	0	No
EZH1	dPTV	LOEUF < 0.37	SRS	0	0	No
CTNNA1	dPTV	LOEUF < 0.37	SRS	0	0	No
ARID2	dPTV	LOEUF < 0.37	SRS	0	0	No
TLX2	dPTV	LOEUF < 0.37	SRS	0	0	No
CBLN2	dPTV	LOEUF < 0.37	SRS	0	0	No
ZC3H12D	dPTV	LOEUF < 0.37	SRS	0	0	No
NOTCH1	dPTV	LOEUF < 0.37	SRS	0	0	No
GSK3A	dPTV	LOEUF < 0.37	SRS	0	0	No
KCNJ4	dPTV	LOEUF < 0.37	SRS	0	0	No
FAM86B1	dPTV	LOEUF < 0.37	SRS	0	0	No
TAOK2	dPTV	LOEUF < 0.37	SRS	0	0	No
HMGXB4	dPTV	LOEUF < 0.37	SRS	0	0	No
LHX6	dPTV	LOEUF < 0.37	SRS	0	0	No
CRAMP1	dPTV	LOEUF < 0.37	SRS	0	0	No
KPNA1	dPTV	LOEUF < 0.37	SRS	0	0	No
TSN	dPTV	LOEUF < 0.37	SRS	0	0	No
DPP9	dPTV	LOEUF < 0.37	SRS	0	0	No
UNC13A	dPTV	LOEUF < 0.37	SRS	0	0	No
PTPRE	dPTV	LOEUF < 0.37	SRS	0	0	No
SLC25A42	dPTV	LOEUF < 0.37	SRS	0	0	No
SPRED2	dPTV	LOEUF < 0.37	SRS	0	0	No
KEAP1	dPTV	LOEUF < 0.37	SRS	0	0	No
CPEB4	dPTV	LOEUF < 0.37	SRS	0	0	No
TTC9B	dPTV	LOEUF < 0.37	SRS	0	0	No
MTF2	dPTV	LOEUF < 0.37	SRS	0	0	No
PDE10A	dPTV	LOEUF < 0.37	SRS	0	0	No
MMP21	dPTV	LOEUF < 0.37	SRS	0	0	No
PLXNC1	dPTV	LOEUF < 0.37	SRS	0	0	No
PFN2	dPTV	LOEUF < 0.37	SRS	0	0	No
TUBA1C	dPTV	LOEUF < 0.37	SRS	0	0	No
RAP2B	dPTV	LOEUF < 0.37	SRS	0	0	No
CDC23	dPTV	LOEUF < 0.37	SRS	0	0	No
PPP2CA	dPTV	LOEUF < 0.37	SRS	0	0	No
BCAN	dPTV	LOEUF < 0.37	SRS	0	0	No
SP9	dPTV	LOEUF < 0.37	SRS	0	0	No
NUMBL	dPTV	LOEUF < 0.37	SRS	0	0	No
CCNC	dPTV	LOEUF < 0.37	SRS	0	0	No
NFIC	dPTV	LOEUF < 0.37	SRS	0	0	No
PPP4C	dPTV	LOEUF < 0.37	SRS	0	0	No
EMX1	dPTV	LOEUF < 0.37	SRS	0	0	No
WDR26	dPTV	LOEUF < 0.37	SRS	0	0	No
OLFM2	dPTV	LOEUF < 0.37	SRS	0	0	No
ANO3	dPTV	LOEUF < 0.37	SRS	0	0	No
TNR	dPTV	LOEUF < 0.37	SRS	0	0	No
DEDD	dPTV	LOEUF < 0.37	SRS	0	0	No
TNIK	dPTV	LOEUF < 0.37	SRS	0	0	No
DDX4	dPTV	LOEUF < 0.37	SRS	0	0	No
MIB1	dPTV	LOEUF < 0.37	SRS	0	0	No
KCTD2	dPTV	LOEUF < 0.37	SRS	0	0	No
PRAMEF14	dPTV	LOEUF < 0.37	SRS	0	0	No
QKI	dPTV	LOEUF < 0.37	SRS	0	0	No
PROX1	dPTV	LOEUF < 0.37	SRS	0	0	No
PPFIA3	dPTV	LOEUF < 0.37	SRS	0	0	No
SF3B4	dPTV	LOEUF < 0.37	SRS	0	0	No
ZNF629	dPTV	LOEUF < 0.37	SRS	0	0	No
SLC9A1	dPTV	LOEUF < 0.37	SRS	0	0	No
SORCS2	dPTV	LOEUF < 0.37	SRS	0	0	No
CHERP	dPTV	LOEUF < 0.37	SRS	0	0	No
PTCH1	dPTV	LOEUF < 0.37	SRS	0	0	No
CNNM4	dPTV	LOEUF < 0.37	SRS	0	0	No
RP9	dPTV	LOEUF < 0.37	SRS	0	0	No
ANKRD52	dPTV	LOEUF < 0.37	SRS	0	0	No
TRIM2	dPTV	LOEUF < 0.37	SRS	0	0	No
ALDH18A1	dPTV	LOEUF < 0.37	SRS	0	0	No
TMEM121	dPTV	LOEUF < 0.37	SRS	0	0	No
POLDIP3	dPTV	LOEUF < 0.37	SRS	0	0	No
NRF1	dPTV	LOEUF < 0.37	SRS	0	0	No
NSMF	dPTV	LOEUF < 0.37	SRS	0	0	No
SV2A	dPTV	LOEUF < 0.37	SRS	0	0	No
SLCO3A1	dPTV	LOEUF < 0.37	SRS	0	0	No
MRTFA	dPTV	LOEUF < 0.37	SRS	0	0	No
AMMECR1L	dPTV	LOEUF < 0.37	SRS	0	0	No
SF3B2	dPTV	LOEUF < 0.37	SRS	0	0	No
CPEB2	dPTV	LOEUF < 0.37	SRS	0	0	No
ARID5A	dPTV	LOEUF < 0.37	SRS	0	0	No
IWS1	dPTV	LOEUF < 0.37	SRS	0	0	No
TCF15	dPTV	LOEUF < 0.37	SRS	0	0	No
RBM38	dPTV	LOEUF < 0.37	SRS	0	0	No
CDC34	dPTV	LOEUF < 0.37	SRS	0	0	No
PAFAH1B1	dPTV	LOEUF < 0.37	SRS	0	0	No
KCNT2	dPTV	LOEUF < 0.37	SRS	0	0	No
ZNRF1	dPTV	LOEUF < 0.37	SRS	0	0	No
PRKCZ	dPTV	LOEUF < 0.37	SRS	0	0	No
USP32	dPTV	LOEUF < 0.37	SRS	0	0	No
ANKRD13B	dPTV	LOEUF < 0.37	SRS	0	0	No
SGK1	dPTV	LOEUF < 0.37	SRS	0	0	No
PATZ1	dPTV	LOEUF < 0.37	SRS	0	0	No
SGPP1	dPTV	LOEUF < 0.37	SRS	0	0	No
INF2	dPTV	LOEUF < 0.37	SRS	0	0	No
ZNF821	dPTV	LOEUF < 0.37	SRS	0	0	No
EFHD2	dPTV	LOEUF < 0.37	SRS	0	0	No
SEMA3F	dPTV	LOEUF < 0.37	SRS	0	0	No
FIP1L1	dPTV	LOEUF < 0.37	SRS	0	0	No
RHOQ	dPTV	LOEUF < 0.37	SRS	0	0	No
CYTH3	dPTV	LOEUF < 0.37	SRS	0	0	No
HNRNPA0	dPTV	LOEUF < 0.37	SRS	0	0	No
ZNF536	dPTV	LOEUF < 0.37	SRS	0	0	No
VPS39	dPTV	LOEUF < 0.37	SRS	0	0	No
SLC13A3	dPTV	LOEUF < 0.37	SRS	0	0	No
JAG1	dPTV	LOEUF < 0.37	SRS	0	0	No
[truncated: 22,277 more rows]

## Sheet: 3b
Gene	VariantType	VariantClass	Phenotype	N_sample	Variable
KAT7	dMIS	MPC ≥ 2	SRS_raw	0	No
HECW1	dPTV	LOEUF < 0.37	SRS_raw	0	No
KIDINS220	dMIS	MPC ≥ 2	SRS_raw	1	No
PRPF8	dMIS	MPC ≥ 2	SRS_raw	1	No
SFMBT2	dPTV	LOEUF < 0.37	SRS_raw	1	No
ZNF362	dPTV	LOEUF < 0.37	SRS_raw	1	No
CCDC6	dMIS	MPC ≥ 2	SRS_raw	1	No
ANKRD11	dPTV	LOEUF < 0.37	SRS_raw	3	No
ZNF281	dPTV	LOEUF < 0.37	SRS_raw	1	No
FOXP1	dMIS	MPC ≥ 2	SRS_raw	1	No
TLK2	dMIS	MPC ≥ 2	SRS_raw	0	No
AGO1	dMIS	MPC ≥ 2	SRS_raw	1	No
STXBP1	dPTV	LOEUF < 0.37	SRS_raw	0	No
PSMD12	dPTV	LOEUF < 0.37	SRS_raw	1	No
SCN2A	dPTV	LOEUF < 0.37	SRS_raw	2	Yes
TRAF3IP2	dMIS	MPC ≥ 2	SRS_raw	0	No
SMC3	dMIS	MPC ≥ 2	SRS_raw	1	No
CREBBP	dPTV	LOEUF < 0.37	SRS_raw	1	No
FZR1	dMIS	MPC ≥ 2	SRS_raw	2	Yes
SHANK3	dPTV	LOEUF < 0.37	SRS_raw	1	No
TRIP12	dMIS	MPC ≥ 2	SRS_raw	2	Yes
PTEN	dMIS	MPC ≥ 2	SRS_raw	3	Yes
SMAD4	dMIS	MPC ≥ 2	SRS_raw	2	No
CAPRIN1	dPTV	LOEUF < 0.37	SRS_raw	1	No
SPEN	dPTV	LOEUF < 0.37	SRS_raw	1	No
ZC3H18	dPTV	LOEUF < 0.37	SRS_raw	1	No
ZNF532	dPTV	LOEUF < 0.37	SRS_raw	0	No
RAC2	dMIS	MPC ≥ 2	SRS_raw	0	No
KMT2C	dPTV	LOEUF < 0.37	SRS_raw	0	No
BAIAP2	dMIS	MPC ≥ 2	SRS_raw	0	No
KDM1A	dMIS	MPC ≥ 2	SRS_raw	1	No
G3BP2	dMIS	MPC ≥ 2	SRS_raw	0	No
ARHGAP5	dPTV	LOEUF < 0.37	SRS_raw	0	No
PPP3CB	dMIS	MPC ≥ 2	SRS_raw	0	No
MBTD1	dMIS	MPC ≥ 2	SRS_raw	0	No
PCBP2	dMIS	MPC ≥ 2	SRS_raw	1	No
NAA25	dPTV	LOEUF < 0.37	SRS_raw	1	No
ASH1L	dPTV	LOEUF < 0.37	SRS_raw	3	Yes
STRIP1	dMIS	MPC ≥ 2	SRS_raw	1	No
NR4A2	dMIS	MPC ≥ 2	SRS_raw	2	Yes
NAA15	dPTV	LOEUF < 0.37	SRS_raw	1	No
FAT3	dPTV	LOEUF < 0.37	SRS_raw	1	No
SHKBP1	dMIS	MPC ≥ 2	SRS_raw	1	No
PANX2	dMIS	MPC ≥ 2	SRS_raw	0	No
ARID3A	dMIS	MPC ≥ 2	SRS_raw	1	No
CHD2	dPTV	LOEUF < 0.37	SRS_raw	4	Yes
CTPS1	dMIS	MPC ≥ 2	SRS_raw	1	No
CDK13	dPTV	LOEUF < 0.37	SRS_raw	1	No
UNC79	dMIS	MPC ≥ 2	SRS_raw	1	No
LEMD2	dMIS	MPC ≥ 2	SRS_raw	0	No
COL12A1	dPTV	LOEUF < 0.37	SRS_raw	1	No
NBEAL2	dPTV	LOEUF < 0.37	SRS_raw	1	No
RERE	dPTV	LOEUF < 0.37	SRS_raw	2	No
CYFIP2	dMIS	MPC ≥ 2	SRS_raw	1	No
TBX21	dMIS	MPC ≥ 2	SRS_raw	1	No
LMO3	dMIS	MPC ≥ 2	SRS_raw	0	No
MTOR	dMIS	MPC ≥ 2	SRS_raw	0	No
KAT6B	dPTV	LOEUF < 0.37	SRS_raw	1	No
ERBB2	dMIS	MPC ≥ 2	SRS_raw	0	No
NPTN	dMIS	MPC ≥ 2	SRS_raw	0	No
BRINP1	dPTV	LOEUF < 0.37	SRS_raw	1	No
DPYSL2	dMIS	MPC ≥ 2	SRS_raw	1	No
CDC25B	dMIS	MPC ≥ 2	SRS_raw	0	No
HOXA11	dPTV	LOEUF < 0.37	SRS_raw	0	No
PRKCG	dMIS	MPC ≥ 2	SRS_raw	1	No
RBM26	dPTV	LOEUF < 0.37	SRS_raw	1	No
ZSWIM8	dMIS	MPC ≥ 2	SRS_raw	0	No
CELF1	dMIS	MPC ≥ 2	SRS_raw	1	No
AMH	dMIS	MPC ≥ 2	SRS_raw	0	No
SPATA2L	dMIS	MPC ≥ 2	SRS_raw	0	No
KDM6B	dMIS	MPC ≥ 2	SRS_raw	1	No
KCNMA1	dPTV	LOEUF < 0.37	SRS_raw	0	No
HNRNPD	dPTV	LOEUF < 0.37	SRS_raw	0	No
TET3	dPTV	LOEUF < 0.37	SRS_raw	0	No
CHD2	dMIS	MPC ≥ 2	SRS_raw	0	No
MED13	dPTV	LOEUF < 0.37	SRS_raw	1	No
CTR9	dMIS	MPC ≥ 2	SRS_raw	0	No
PSMC6	dMIS	MPC ≥ 2	SRS_raw	0	No
ZNF410	dPTV	LOEUF < 0.37	SRS_raw	0	No
UBE2K	dMIS	MPC ≥ 2	SRS_raw	0	No
POGZ	dPTV	LOEUF < 0.37	SRS_raw	1	No
SBNO2	dMIS	MPC ≥ 2	SRS_raw	0	No
SCN3A	dPTV	LOEUF < 0.37	SRS_raw	0	No
PSMD6	dPTV	LOEUF < 0.37	SRS_raw	0	No
ZNF292	dPTV	LOEUF < 0.37	SRS_raw	1	No
KANSL1L	dPTV	LOEUF < 0.37	SRS_raw	0	No
RASIP1	dMIS	MPC ≥ 2	SRS_raw	0	No
PKD1	dPTV	LOEUF < 0.37	SRS_raw	0	No
HIVEP2	dPTV	LOEUF < 0.37	SRS_raw	0	No
FUBP3	dPTV	LOEUF < 0.37	SRS_raw	0	No
SRRM2	dPTV	LOEUF < 0.37	SRS_raw	0	No
KATNB1	dMIS	MPC ≥ 2	SRS_raw	0	No
TAOK1	dPTV	LOEUF < 0.37	SRS_raw	0	No
MAML2	dPTV	LOEUF < 0.37	SRS_raw	0	No
PHF3	dPTV	LOEUF < 0.37	SRS_raw	1	No
SCRIB	dPTV	LOEUF < 0.37	SRS_raw	0	No
ARHGAP29	dPTV	LOEUF < 0.37	SRS_raw	0	No
NUP188	dPTV	LOEUF < 0.37	SRS_raw	0	No
CELF3	dMIS	MPC ≥ 2	SRS_raw	0	No
IFFO2	dMIS	MPC ≥ 2	SRS_raw	0	No
PPP3CA	dMIS	MPC ≥ 2	SRS_raw	0	No
SPATA5L1	dMIS	MPC ≥ 2	SRS_raw	0	No
UBE2H	dMIS	MPC ≥ 2	SRS_raw	0	No
PIK3CA	dMIS	MPC ≥ 2	SRS_raw	1	No
SP2	dPTV	LOEUF < 0.37	SRS_raw	0	No
ASXL3	dPTV	LOEUF < 0.37	SRS_raw	0	No
CSNK1D	dMIS	MPC ≥ 2	SRS_raw	0	No
FBXO11	dPTV	LOEUF < 0.37	SRS_raw	1	No
NCOA3	dPTV	LOEUF < 0.37	SRS_raw	0	No
SYT1	dMIS	MPC ≥ 2	SRS_raw	0	No
ZYG11B	dMIS	MPC ≥ 2	SRS_raw	0	No
OGDH	dMIS	MPC ≥ 2	SRS_raw	0	No
PPP1R13B	dPTV	LOEUF < 0.37	SRS_raw	0	No
ZMYND8	dPTV	LOEUF < 0.37	SRS_raw	0	No
ZNF462	dPTV	LOEUF < 0.37	SRS_raw	0	No
PRRC2A	dPTV	LOEUF < 0.37	SRS_raw	0	No
PITHD1	dMIS	MPC ≥ 2	SRS_raw	0	No
BTBD10	dMIS	MPC ≥ 2	SRS_raw	0	No
CASKIN1	dMIS	MPC ≥ 2	SRS_raw	1	No
DDAH1	dMIS	MPC ≥ 2	SRS_raw	0	No
EP300	dPTV	LOEUF < 0.37	SRS_raw	0	No
ZNF710	dPTV	LOEUF < 0.37	SRS_raw	0	No
SPTBN1	dMIS	MPC ≥ 2	SRS_raw	0	No
CSNK2A1	dPTV	LOEUF < 0.37	SRS_raw	0	No
SRRM1	dPTV	LOEUF < 0.37	SRS_raw	0	No
WDR24	dMIS	MPC ≥ 2	SRS_raw	0	No
FBN1	dPTV	LOEUF < 0.37	SRS_raw	0	No
WDR20	dPTV	LOEUF < 0.37	SRS_raw	0	No
SPOP	dMIS	MPC ≥ 2	SRS_raw	0	No
AUTS2	dPTV	LOEUF < 0.37	SRS_raw	0	No
CHD5	dMIS	MPC ≥ 2	SRS_raw	0	No
CHAMP1	dPTV	LOEUF < 0.37	SRS_raw	0	No
EBF2	dPTV	LOEUF < 0.37	SRS_raw	0	No
JAK1	dMIS	MPC ≥ 2	SRS_raw	0	No
TCP1	dPTV	LOEUF < 0.37	SRS_raw	0	No
HDAC4	dPTV	LOEUF < 0.37	SRS_raw	0	No
MAP1B	dPTV	LOEUF < 0.37	SRS_raw	0	No
DPF1	dMIS	MPC ≥ 2	SRS_raw	0	No
RAF1	dMIS	MPC ≥ 2	SRS_raw	0	No
ANK2	dPTV	LOEUF < 0.37	SRS_raw	2	No
WDFY3	dPTV	LOEUF < 0.37	SRS_raw	2	Yes
PSD	dMIS	MPC ≥ 2	SRS_raw	0	No
CPE	dPTV	LOEUF < 0.37	SRS_raw	0	No
KLF5	dMIS	MPC ≥ 2	SRS_raw	0	No
PUF60	dPTV	LOEUF < 0.37	SRS_raw	0	No
EIF2AK4	dMIS	MPC ≥ 2	SRS_raw	0	No
NF1	dPTV	LOEUF < 0.37	SRS_raw	1	No
LPA	dMIS	MPC ≥ 2	SRS_raw	0	No
HOXB8	dMIS	MPC ≥ 2	SRS_raw	0	No
PEX5L	dMIS	MPC ≥ 2	SRS_raw	0	No
MEF2C	dPTV	LOEUF < 0.37	SRS_raw	0	No
CSTF3	dMIS	MPC ≥ 2	SRS_raw	0	No
GRIA2	dPTV	LOEUF < 0.37	SRS_raw	0	No
EHMT1	dMIS	MPC ≥ 2	SRS_raw	0	No
ITGB4	dMIS	MPC ≥ 2	SRS_raw	0	No
SCAF11	dPTV	LOEUF < 0.37	SRS_raw	0	No
NR4A2	dPTV	LOEUF < 0.37	SRS_raw	0	No
TNPO3	dMIS	MPC ≥ 2	SRS_raw	0	No
KCTD3	dMIS	MPC ≥ 2	SRS_raw	0	No
AMY2A	dMIS	MPC ≥ 2	SRS_raw	0	No
CSK	dMIS	MPC ≥ 2	SRS_raw	0	No
SOX11	dMIS	MPC ≥ 2	SRS_raw	0	No
MEIS2	dPTV	LOEUF < 0.37	SRS_raw	0	No
COL4A1	dPTV	LOEUF < 0.37	SRS_raw	0	No
USP19	dPTV	LOEUF < 0.37	SRS_raw	0	No
ZBTB21	dPTV	LOEUF < 0.37	SRS_raw	0	No
KLHDC3	dMIS	MPC ≥ 2	SRS_raw	0	No
EXT1	dPTV	LOEUF < 0.37	SRS_raw	0	No
PDZRN3	dPTV	LOEUF < 0.37	SRS_raw	0	No
STAT1	dMIS	MPC ≥ 2	SRS_raw	0	No
ESRRG	dMIS	MPC ≥ 2	SRS_raw	0	No
PLCH1	dPTV	LOEUF < 0.37	SRS_raw	0	No
DMXL2	dPTV	LOEUF < 0.37	SRS_raw	0	No
PITPNM2	dMIS	MPC ≥ 2	SRS_raw	0	No
DNMT1	dMIS	MPC ≥ 2	SRS_raw	0	No
KIF5C	dMIS	MPC ≥ 2	SRS_raw	0	No
KMT5B	dPTV	LOEUF < 0.37	SRS_raw	1	No
STAT6	dPTV	LOEUF < 0.37	SRS_raw	0	No
INTS2	dPTV	LOEUF < 0.37	SRS_raw	0	No
UPF1	dMIS	MPC ≥ 2	SRS_raw	0	No
TCF7L2	dPTV	LOEUF < 0.37	SRS_raw	2	No
EPB41L2	dPTV	LOEUF < 0.37	SRS_raw	0	No
GJD3	dMIS	MPC ≥ 2	SRS_raw	0	No
TRAF2	dMIS	MPC ≥ 2	SRS_raw	0	No
EVI5L	dMIS	MPC ≥ 2	SRS_raw	0	No
CAMK2B	dMIS	MPC ≥ 2	SRS_raw	0	No
ADGRB3	dPTV	LOEUF < 0.37	SRS_raw	0	No
SPRY2	dPTV	LOEUF < 0.37	SRS_raw	0	No
ITPKA	dMIS	MPC ≥ 2	SRS_raw	0	No
GRIN2B	dPTV	LOEUF < 0.37	SRS_raw	2	No
ITGB8	dPTV	LOEUF < 0.37	SRS_raw	0	No
HIGD2A	dMIS	MPC ≥ 2	SRS_raw	0	No
RFXAP	dMIS	MPC ≥ 2	SRS_raw	0	No
OGA	dPTV	LOEUF < 0.37	SRS_raw	0	No
HERC5	dMIS	MPC ≥ 2	SRS_raw	0	No
TSKS	dPTV	LOEUF < 0.37	SRS_raw	0	No
NLGN2	dMIS	MPC ≥ 2	SRS_raw	0	No
CACNA1G	dMIS	MPC ≥ 2	SRS_raw	0	No
TRAF7	dMIS	MPC ≥ 2	SRS_raw	0	No
SBNO1	dPTV	LOEUF < 0.37	SRS_raw	0	No
ACVR1B	dMIS	MPC ≥ 2	SRS_raw	0	No
KIAA2026	dPTV	LOEUF < 0.37	SRS_raw	0	No
ABL2	dMIS	MPC ≥ 2	SRS_raw	0	No
FYN	dMIS	MPC ≥ 2	SRS_raw	0	No
MYO18A	dPTV	LOEUF < 0.37	SRS_raw	0	No
PRKDC	dPTV	LOEUF < 0.37	SRS_raw	0	No
DAGLA	dMIS	MPC ≥ 2	SRS_raw	0	No
ZMYM4	dPTV	LOEUF < 0.37	SRS_raw	0	No
CAMSAP1	dPTV	LOEUF < 0.37	SRS_raw	0	No
RC3H1	dMIS	MPC ≥ 2	SRS_raw	0	No
ATP8A1	dPTV	LOEUF < 0.37	SRS_raw	0	No
FAM135A	dPTV	LOEUF < 0.37	SRS_raw	0	No
MAP4K4	dMIS	MPC ≥ 2	SRS_raw	0	No
KCNH2	dMIS	MPC ≥ 2	SRS_raw	0	No
MDGA1	dMIS	MPC ≥ 2	SRS_raw	0	No
MORC3	dMIS	MPC ≥ 2	SRS_raw	0	No
THOC1	dPTV	LOEUF < 0.37	SRS_raw	0	No
PHF12	dMIS	MPC ≥ 2	SRS_raw	0	No
SRSF3	dPTV	LOEUF < 0.37	SRS_raw	0	No
RNF220	dPTV	LOEUF < 0.37	SRS_raw	0	No
ITGB1	dPTV	LOEUF < 0.37	SRS_raw	0	No
ZMYND11	dPTV	LOEUF < 0.37	SRS_raw	1	No
WDFY3	dMIS	MPC ≥ 2	SRS_raw	0	No
PI4K2A	dMIS	MPC ≥ 2	SRS_raw	0	No
JMJD1C	dPTV	LOEUF < 0.37	SRS_raw	0	No
GTF2A1	dMIS	MPC ≥ 2	SRS_raw	0	No
PRKACA	dMIS	MPC ≥ 2	SRS_raw	0	No
CS	dMIS	MPC ≥ 2	SRS_raw	0	No
RORB	dMIS	MPC ≥ 2	SRS_raw	1	No
CTCF	dPTV	LOEUF < 0.37	SRS_raw	1	No
THAP11	dMIS	MPC ≥ 2	SRS_raw	0	No
LIN54	dMIS	MPC ≥ 2	SRS_raw	0	No
UBR5	dPTV	LOEUF < 0.37	SRS_raw	1	No
NF1	dMIS	MPC ≥ 2	SRS_raw	0	No
HNRNPK	dMIS	MPC ≥ 2	SRS_raw	0	No
PHF12	dPTV	LOEUF < 0.37	SRS_raw	0	No
MAB21L1	dMIS	MPC ≥ 2	SRS_raw	0	No
ITSN1	dPTV	LOEUF < 0.37	SRS_raw	0	No
SUPT16H	dMIS	MPC ≥ 2	SRS_raw	1	No
POLR2B	dPTV	LOEUF < 0.37	SRS_raw	0	No
WBP11	dPTV	LOEUF < 0.37	SRS_raw	0	No
CTCF	dMIS	MPC ≥ 2	SRS_raw	1	No
ASXL2	dPTV	LOEUF < 0.37	SRS_raw	0	No
BCL11B	dPTV	LOEUF < 0.37	SRS_raw	0	No
HEATR1	dPTV	LOEUF < 0.37	SRS_raw	0	No
DENND1A	dPTV	LOEUF < 0.37	SRS_raw	0	No
ABTB2	dMIS	MPC ≥ 2	SRS_raw	0	No
TMEM158	dMIS	MPC ≥ 2	SRS_raw	0	No
TFAP2B	dMIS	MPC ≥ 2	SRS_raw	0	No
FUT4	dMIS	MPC ≥ 2	SRS_raw	0	No
GRIK3	dMIS	MPC ≥ 2	SRS_raw	0	No
GSPT1	dMIS	MPC ≥ 2	SRS_raw	0	No
LINGO1	dMIS	MPC ≥ 2	SRS_raw	0	No
CNTNAP1	dMIS	MPC ≥ 2	SRS_raw	0	No
EFTUD2	dPTV	LOEUF < 0.37	SRS_raw	0	No
U2SURP	dPTV	LOEUF < 0.37	SRS_raw	0	No
CTNNB1	dPTV	LOEUF < 0.37	SRS_raw	1	No
GABRD	dMIS	MPC ≥ 2	SRS_raw	0	No
CUL3	dPTV	LOEUF < 0.37	SRS_raw	0	No
ATP2A2	dMIS	MPC ≥ 2	SRS_raw	0	No
YLPM1	dPTV	LOEUF < 0.37	SRS_raw	0	No
GABBR2	dMIS	MPC ≥ 2	SRS_raw	0	No
DAAM1	dPTV	LOEUF < 0.37	SRS_raw	0	No
RBM14	dMIS	MPC ≥ 2	SRS_raw	0	No
PSMC4	dMIS	MPC ≥ 2	SRS_raw	0	No
RLF	dPTV	LOEUF < 0.37	SRS_raw	0	No
MAGI2	dMIS	MPC ≥ 2	SRS_raw	0	No
SMARCC2	dPTV	LOEUF < 0.37	SRS_raw	0	No
CLTC	dMIS	MPC ≥ 2	SRS_raw	0	No
KCNF1	dMIS	MPC ≥ 2	SRS_raw	0	No
ONECUT2	dMIS	MPC ≥ 2	SRS_raw	0	No
EIF3A	dPTV	LOEUF < 0.37	SRS_raw	0	No
MYB	dPTV	LOEUF < 0.37	SRS_raw	0	No
DHX8	dMIS	MPC ≥ 2	SRS_raw	0	No
RABGAP1	dPTV	LOEUF < 0.37	SRS_raw	0	No
SKI	dMIS	MPC ≥ 2	SRS_raw	0	No
DENND1C	dMIS	MPC ≥ 2	SRS_raw	0	No
EPS15L1	dPTV	LOEUF < 0.37	SRS_raw	0	No
MEX3A	dMIS	MPC ≥ 2	SRS_raw	0	No
POGZ	dMIS	MPC ≥ 2	SRS_raw	0	No
RPS6KA4	dMIS	MPC ≥ 2	SRS_raw	0	No
ARHGAP44	dPTV	LOEUF < 0.37	SRS_raw	0	No
UBALD2	dMIS	MPC ≥ 2	SRS_raw	1	No
KMT2B	dPTV	LOEUF < 0.37	SRS_raw	0	No
PTPRA	dPTV	LOEUF < 0.37	SRS_raw	0	No
CSNK1E	dMIS	MPC ≥ 2	SRS_raw	0	No
TRAPPC8	dPTV	LOEUF < 0.37	SRS_raw	0	No
LEFTY1	dMIS	MPC ≥ 2	SRS_raw	0	No
DYNC1H1	dPTV	LOEUF < 0.37	SRS_raw	0	No
WNK1	dPTV	LOEUF < 0.37	SRS_raw	0	No
TUT7	dPTV	LOEUF < 0.37	SRS_raw	0	No
ZNF367	dMIS	MPC ≥ 2	SRS_raw	0	No
CDKN2AIP	dPTV	LOEUF < 0.37	SRS_raw	0	No
PTPRD	dPTV	LOEUF < 0.37	SRS_raw	0	No
GABBR1	dMIS	MPC ≥ 2	SRS_raw	0	No
PURA	dMIS	MPC ≥ 2	SRS_raw	0	No
NSD1	dMIS	MPC ≥ 2	SRS_raw	0	No
TAOK1	dMIS	MPC ≥ 2	SRS_raw	0	No
ZNF148	dMIS	MPC ≥ 2	SRS_raw	0	No
ADRM1	dPTV	LOEUF < 0.37	SRS_raw	0	No
DYNC1H1	dMIS	MPC ≥ 2	SRS_raw	1	No
HIRA	dMIS	MPC ≥ 2	SRS_raw	0	No
SOX8	dMIS	MPC ≥ 2	SRS_raw	0	No
SHE	dPTV	LOEUF < 0.37	SRS_raw	0	No
MBD6	dPTV	LOEUF < 0.37	SRS_raw	0	No
ADAMTS19	dMIS	MPC ≥ 2	SRS_raw	0	No
RBM20	dPTV	LOEUF < 0.37	SRS_raw	0	No
SIX5	dMIS	MPC ≥ 2	SRS_raw	0	No
COPB2	dPTV	LOEUF < 0.37	SRS_raw	0	No
SRGAP1	dPTV	LOEUF < 0.37	SRS_raw	0	No
ZDHHC24	dMIS	MPC ≥ 2	SRS_raw	0	No
CPSF6	dMIS	MPC ≥ 2	SRS_raw	0	No
APBB1	dPTV	LOEUF < 0.37	SRS_raw	1	No
PTGDR2	dMIS	MPC ≥ 2	SRS_raw	0	No
ZNF423	dPTV	LOEUF < 0.37	SRS_raw	0	No
EIF3B	dMIS	MPC ≥ 2	SRS_raw	1	No
NCKAP1L	dPTV	LOEUF < 0.37	SRS_raw	0	No
TUBB4A	dMIS	MPC ≥ 2	SRS_raw	0	No
PCGF3	dPTV	LOEUF < 0.37	SRS_raw	0	No
TBR1	dPTV	LOEUF < 0.37	SRS_raw	1	No
SUZ12	dMIS	MPC ≥ 2	SRS_raw	0	No
PTPRZ1	dPTV	LOEUF < 0.37	SRS_raw	0	No
TRPC3	dMIS	MPC ≥ 2	SRS_raw	0	No
CHD5	dPTV	LOEUF < 0.37	SRS_raw	0	No
PAK1	dMIS	MPC ≥ 2	SRS_raw	0	No
MAP2K6	dMIS	MPC ≥ 2	SRS_raw	0	No
MAPK8IP2	dPTV	LOEUF < 0.37	SRS_raw	0	No
ZNF771	dMIS	MPC ≥ 2	SRS_raw	0	No
KDM2B	dPTV	LOEUF < 0.37	SRS_raw	0	No
MYH9	dMIS	MPC ≥ 2	SRS_raw	0	No
ILDR2	dMIS	MPC ≥ 2	SRS_raw	0	No
CTNND1	dPTV	LOEUF < 0.37	SRS_raw	0	No
NACC1	dMIS	MPC ≥ 2	SRS_raw	0	No
TTN	dPTV	LOEUF < 0.37	SRS_raw	0	No
HECTD2	dMIS	MPC ≥ 2	SRS_raw	0	No
BMP7	dMIS	MPC ≥ 2	SRS_raw	0	No
CPEB3	dMIS	MPC ≥ 2	SRS_raw	0	No
BAZ1A	dPTV	LOEUF < 0.37	SRS_raw	0	No
CAPZA2	dPTV	LOEUF < 0.37	SRS_raw	0	No
SATB2	dMIS	MPC ≥ 2	SRS_raw	0	No
KDM2A	dMIS	MPC ≥ 2	SRS_raw	0	No
FADS3	dMIS	MPC ≥ 2	SRS_raw	0	No
TARBP1	dMIS	MPC ≥ 2	SRS_raw	0	No
PDZD2	dPTV	LOEUF < 0.37	SRS_raw	0	No
CTDSP1	dPTV	LOEUF < 0.37	SRS_raw	0	No
PCLO	dPTV	LOEUF < 0.37	SRS_raw	0	No
EYA2	dMIS	MPC ≥ 2	SRS_raw	0	No
CLPTM1	dPTV	LOEUF < 0.37	SRS_raw	0	No
SRSF7	dMIS	MPC ≥ 2	SRS_raw	0	No
CHD6	dMIS	MPC ≥ 2	SRS_raw	0	No
CACNG3	dMIS	MPC ≥ 2	SRS_raw	0	No
KDM3B	dPTV	LOEUF < 0.37	SRS_raw	0	No
HAPSTR1	dMIS	MPC ≥ 2	SRS_raw	0	No
SYNCRIP	dPTV	LOEUF < 0.37	SRS_raw	1	No
ATAD2	dPTV	LOEUF < 0.37	SRS_raw	0	No
HOMER1	dPTV	LOEUF < 0.37	SRS_raw	0	No
TRIM24	dMIS	MPC ≥ 2	SRS_raw	0	No
TSC1	dPTV	LOEUF < 0.37	SRS_raw	0	No
WDR33	dMIS	MPC ≥ 2	SRS_raw	0	No
HIP1	dPTV	LOEUF < 0.37	SRS_raw	0	No
C3	dMIS	MPC ≥ 2	SRS_raw	0	No
WAPL	dMIS	MPC ≥ 2	SRS_raw	0	No
PPP2R5B	dMIS	MPC ≥ 2	SRS_raw	0	No
WDR5	dMIS	MPC ≥ 2	SRS_raw	0	No
CHD9	dPTV	LOEUF < 0.37	SRS_raw	0	No
MLLT3	dMIS	MPC ≥ 2	SRS_raw	0	No
ANK3	dPTV	LOEUF < 0.37	SRS_raw	0	No
NAV2	dPTV	LOEUF < 0.37	SRS_raw	0	No
EGLN1	dMIS	MPC ≥ 2	SRS_raw	0	No
DYRK1B	dPTV	LOEUF < 0.37	SRS_raw	0	No
KDM4B	dMIS	MPC ≥ 2	SRS_raw	0	No
USP33	dPTV	LOEUF < 0.37	SRS_raw	0	No
ROCK1	dPTV	LOEUF < 0.37	SRS_raw	0	No
IREB2	dPTV	LOEUF < 0.37	SRS_raw	0	No
CSMD2	dPTV	LOEUF < 0.37	SRS_raw	0	No
RABGGTB	dMIS	MPC ≥ 2	SRS_raw	0	No
EPC2	dPTV	LOEUF < 0.37	SRS_raw	0	No
NEO1	dPTV	LOEUF < 0.37	SRS_raw	0	No
MYBL2	dMIS	MPC ≥ 2	SRS_raw	0	No
ZFC3H1	dPTV	LOEUF < 0.37	SRS_raw	0	No
MYH10	dMIS	MPC ≥ 2	SRS_raw	1	No
ASCL1	dMIS	MPC ≥ 2	SRS_raw	0	No
TWIST1	dMIS	MPC ≥ 2	SRS_raw	0	No
SKI	dPTV	LOEUF < 0.37	SRS_raw	0	No
GRK2	dMIS	MPC ≥ 2	SRS_raw	0	No
MDN1	dPTV	LOEUF < 0.37	SRS_raw	1	No
PSMC3	dMIS	MPC ≥ 2	SRS_raw	0	No
DICER1	dPTV	LOEUF < 0.37	SRS_raw	0	No
ISL1	dMIS	MPC ≥ 2	SRS_raw	0	No
CLIP3	dMIS	MPC ≥ 2	SRS_raw	0	No
SPATA2	dPTV	LOEUF < 0.37	SRS_raw	0	No
NRXN3	dPTV	LOEUF < 0.37	SRS_raw	0	No
CHST1	dMIS	MPC ≥ 2	SRS_raw	0	No
GPR4	dMIS	MPC ≥ 2	SRS_raw	0	No
ANKRD17	dMIS	MPC ≥ 2	SRS_raw	0	No
TLE3	dPTV	LOEUF < 0.37	SRS_raw	0	No
PHIP	dPTV	LOEUF < 0.37	SRS_raw	1	No
KLF16	dMIS	MPC ≥ 2	SRS_raw	0	No
NAV3	dPTV	LOEUF < 0.37	SRS_raw	0	No
TAOK3	dPTV	LOEUF < 0.37	SRS_raw	0	No
FBXO38	dPTV	LOEUF < 0.37	SRS_raw	0	No
CUX1	dPTV	LOEUF < 0.37	SRS_raw	0	No
HIC2	dPTV	LOEUF < 0.37	SRS_raw	0	No
C9orf50	dMIS	MPC ≥ 2	SRS_raw	0	No
SETD2	dPTV	LOEUF < 0.37	SRS_raw	1	No
PKDCC	dMIS	MPC ≥ 2	SRS_raw	0	No
CACNA1C	dPTV	LOEUF < 0.37	SRS_raw	0	No
PDS5A	dPTV	LOEUF < 0.37	SRS_raw	0	No
CUX2	dMIS	MPC ≥ 2	SRS_raw	0	No
DAPK1	dPTV	LOEUF < 0.37	SRS_raw	0	No
CTXN1	dMIS	MPC ≥ 2	SRS_raw	0	No
ULK1	dPTV	LOEUF < 0.37	SRS_raw	0	No
ATN1	dPTV	LOEUF < 0.37	SRS_raw	0	No
XKR6	dMIS	MPC ≥ 2	SRS_raw	0	No
EIF4G2	dPTV	LOEUF < 0.37	SRS_raw	0	No
ZC3H14	dPTV	LOEUF < 0.37	SRS_raw	0	No
MAST1	dPTV	LOEUF < 0.37	SRS_raw	0	No
ILF2	dMIS	MPC ≥ 2	SRS_raw	0	No
ESCO1	dPTV	LOEUF < 0.37	SRS_raw	0	No
PTPRS	dPTV	LOEUF < 0.37	SRS_raw	0	No
RREB1	dPTV	LOEUF < 0.37	SRS_raw	0	No
ZNF638	dPTV	LOEUF < 0.37	SRS_raw	0	No
KREMEN2	dMIS	MPC ≥ 2	SRS_raw	0	No
SRSF1	dMIS	MPC ≥ 2	SRS_raw	0	No
NDST1	dMIS	MPC ≥ 2	SRS_raw	0	No
NFYA	dMIS	MPC ≥ 2	SRS_raw	0	No
FAM120A	dMIS	MPC ≥ 2	SRS_raw	0	No
TECPR2	dPTV	LOEUF < 0.37	SRS_raw	0	No
CDC5L	dPTV	LOEUF < 0.37	SRS_raw	0	No
ANAPC2	dPTV	LOEUF < 0.37	SRS_raw	0	No
SHANK1	dPTV	LOEUF < 0.37	SRS_raw	0	No
VCPIP1	dPTV	LOEUF < 0.37	SRS_raw	0	No
CLIC6	dMIS	MPC ≥ 2	SRS_raw	0	No
SCAPER	dMIS	MPC ≥ 2	SRS_raw	0	No
KLHDC10	dMIS	MPC ≥ 2	SRS_raw	0	No
SPTBN1	dPTV	LOEUF < 0.37	SRS_raw	1	No
FSCN1	dMIS	MPC ≥ 2	SRS_raw	0	No
CDC16	dPTV	LOEUF < 0.37	SRS_raw	0	No
UPF2	dPTV	LOEUF < 0.37	SRS_raw	0	No
RING1	dMIS	MPC ≥ 2	SRS_raw	0	No
LRP1	dPTV	LOEUF < 0.37	SRS_raw	0	No
FBRS	dMIS	MPC ≥ 2	SRS_raw	0	No
CLTC	dPTV	LOEUF < 0.37	SRS_raw	0	No
PIK3CD	dMIS	MPC ≥ 2	SRS_raw	0	No
BRD8	dMIS	MPC ≥ 2	SRS_raw	0	No
NRDC	dPTV	LOEUF < 0.37	SRS_raw	0	No
DNM2	dMIS	MPC ≥ 2	SRS_raw	0	No
KPNA3	dPTV	LOEUF < 0.37	SRS_raw	0	No
USP39	dMIS	MPC ≥ 2	SRS_raw	0	No
PHACTR1	dPTV	LOEUF < 0.37	SRS_raw	0	No
ACTN1	dPTV	LOEUF < 0.37	SRS_raw	0	No
XPO1	dMIS	MPC ≥ 2	SRS_raw	0	No
PRDM1	dPTV	LOEUF < 0.37	SRS_raw	0	No
ADCY2	dMIS	MPC ≥ 2	SRS_raw	0	No
FRMD4A	dMIS	MPC ≥ 2	SRS_raw	0	No
YY1	dMIS	MPC ≥ 2	SRS_raw	0	No
OSBP	dMIS	MPC ≥ 2	SRS_raw	0	No
RBBP5	dMIS	MPC ≥ 2	SRS_raw	0	No
SNAP25	dMIS	MPC ≥ 2	SRS_raw	0	No
MTMR3	dMIS	MPC ≥ 2	SRS_raw	0	No
UBN2	dPTV	LOEUF < 0.37	SRS_raw	0	No
PRCC	dMIS	MPC ≥ 2	SRS_raw	0	No
SMARCAD1	dPTV	LOEUF < 0.37	SRS_raw	0	No
PBX1	dPTV	LOEUF < 0.37	SRS_raw	0	No
SATB1	dPTV	LOEUF < 0.37	SRS_raw	0	No
GSK3B	dPTV	LOEUF < 0.37	SRS_raw	0	No
ZFHX3	dPTV	LOEUF < 0.37	SRS_raw	1	No
VIRMA	dPTV	LOEUF < 0.37	SRS_raw	0	No
RAPH1	dPTV	LOEUF < 0.37	SRS_raw	0	No
ABCE1	dMIS	MPC ≥ 2	SRS_raw	1	No
CLK4	dMIS	MPC ≥ 2	SRS_raw	0	No
NEURL1	dMIS	MPC ≥ 2	SRS_raw	0	No
CSDE1	dPTV	LOEUF < 0.37	SRS_raw	1	No
CACNA1B	dPTV	LOEUF < 0.37	SRS_raw	0	No
DLG4	dPTV	LOEUF < 0.37	SRS_raw	0	No
LRRTM3	dPTV	LOEUF < 0.37	SRS_raw	0	No
USF3	dPTV	LOEUF < 0.37	SRS_raw	0	No
MINK1	dMIS	MPC ≥ 2	SRS_raw	2	No
TENT5A	dMIS	MPC ≥ 2	SRS_raw	0	No
PTGER4	dMIS	MPC ≥ 2	SRS_raw	0	No
DLL1	dMIS	MPC ≥ 2	SRS_raw	0	No
HNRNPUL2	dPTV	LOEUF < 0.37	SRS_raw	0	No
SRC	dMIS	MPC ≥ 2	SRS_raw	0	No
CTDSPL2	dPTV	LOEUF < 0.37	SRS_raw	0	No
LYST	dPTV	LOEUF < 0.37	SRS_raw	0	No
CFH	dPTV	LOEUF < 0.37	SRS_raw	0	No
ACVR2A	dMIS	MPC ≥ 2	SRS_raw	0	No
PSMD11	dMIS	MPC ≥ 2	SRS_raw	0	No
ADAR	dMIS	MPC ≥ 2	SRS_raw	0	No
SNRNP200	dMIS	MPC ≥ 2	SRS_raw	0	No
GNB2	dMIS	MPC ≥ 2	SRS_raw	0	No
BRSK2	dPTV	LOEUF < 0.37	SRS_raw	0	No
KCNH7	dMIS	MPC ≥ 2	SRS_raw	0	No
AP2M1	dMIS	MPC ≥ 2	SRS_raw	0	No
EEF1G	dPTV	LOEUF < 0.37	SRS_raw	0	No
CDRT15	dMIS	MPC ≥ 2	SRS_raw	0	No
PAPOLG	dMIS	MPC ≥ 2	SRS_raw	0	No
RUSC2	dPTV	LOEUF < 0.37	SRS_raw	0	No
SRSF3	dMIS	MPC ≥ 2	SRS_raw	0	No
RAP2A	dMIS	MPC ≥ 2	SRS_raw	0	No
TBL1XR1	dMIS	MPC ≥ 2	SRS_raw	1	No
RICTOR	dMIS	MPC ≥ 2	SRS_raw	0	No
PBX1	dMIS	MPC ≥ 2	SRS_raw	0	No
NF2	dPTV	LOEUF < 0.37	SRS_raw	0	No
IGF2BP1	dMIS	MPC ≥ 2	SRS_raw	0	No
ALYREF	dMIS	MPC ≥ 2	SRS_raw	0	No
MYH7	dMIS	MPC ≥ 2	SRS_raw	0	No
ZFP36L2	dPTV	LOEUF < 0.37	SRS_raw	0	No
SETD2	dMIS	MPC ≥ 2	SRS_raw	0	No
CARMIL1	dPTV	LOEUF < 0.37	SRS_raw	0	No
CLK3	dMIS	MPC ≥ 2	SRS_raw	0	No
CASZ1	dPTV	LOEUF < 0.37	SRS_raw	1	No
TCF4	dPTV	LOEUF < 0.37	SRS_raw	0	No
TESK1	dMIS	MPC ≥ 2	SRS_raw	0	No
EPOR	dMIS	MPC ≥ 2	SRS_raw	0	No
TRIM24	dPTV	LOEUF < 0.37	SRS_raw	0	No
FN1	dPTV	LOEUF < 0.37	SRS_raw	0	No
PAPOLA	dMIS	MPC ≥ 2	SRS_raw	0	No
CNOT2	dMIS	MPC ≥ 2	SRS_raw	0	No
USF2	dMIS	MPC ≥ 2	SRS_raw	0	No
GAPVD1	dPTV	LOEUF < 0.37	SRS_raw	0	No
RELN	dPTV	LOEUF < 0.37	SRS_raw	0	No
CIT	dPTV	LOEUF < 0.37	SRS_raw	0	No
MAP2K7	dMIS	MPC ≥ 2	SRS_raw	0	No
CKMT1A	dMIS	MPC ≥ 2	SRS_raw	0	No
CTR9	dPTV	LOEUF < 0.37	SRS_raw	0	No
TUBB	dMIS	MPC ≥ 2	SRS_raw	1	No
UBR4	dPTV	LOEUF < 0.37	SRS_raw	0	No
PHB1	dMIS	MPC ≥ 2	SRS_raw	0	No
ABCC9	dMIS	MPC ≥ 2	SRS_raw	0	No
RASL10B	dMIS	MPC ≥ 2	SRS_raw	0	No
PLXNA1	dMIS	MPC ≥ 2	SRS_raw	0	No
SMARCD1	dPTV	LOEUF < 0.37	SRS_raw	0	No
CLASRP	dMIS	MPC ≥ 2	SRS_raw	0	No
RHOBTB2	dMIS	MPC ≥ 2	SRS_raw	0	No
SPEG	dPTV	LOEUF < 0.37	SRS_raw	0	No
MYH11	dPTV	LOEUF < 0.37	SRS_raw	0	No
HAPLN2	dMIS	MPC ≥ 2	SRS_raw	0	No
CREBBP	dMIS	MPC ≥ 2	SRS_raw	1	No
DIRAS2	dMIS	MPC ≥ 2	SRS_raw	0	No
LRP1B	dPTV	LOEUF < 0.37	SRS_raw	0	No
KMT2A	dPTV	LOEUF < 0.37	SRS_raw	1	No
PCDH1	dPTV	LOEUF < 0.37	SRS_raw	0	No
ZIC2	dPTV	LOEUF < 0.37	SRS_raw	0	No
KIAA0232	dPTV	LOEUF < 0.37	SRS_raw	1	No
VEZF1	dMIS	MPC ≥ 2	SRS_raw	0	No
SARS1	dMIS	MPC ≥ 2	SRS_raw	0	No
EIF3D	dMIS	MPC ≥ 2	SRS_raw	0	No
JPH4	dMIS	MPC ≥ 2	SRS_raw	0	No
TNFSF13B	dPTV	LOEUF < 0.37	SRS_raw	0	No
CCT7	dPTV	LOEUF < 0.37	SRS_raw	0	No
PLCB1	dMIS	MPC ≥ 2	SRS_raw	0	No
RAB1A	dMIS	MPC ≥ 2	SRS_raw	0	No
ATP2B2	dMIS	MPC ≥ 2	SRS_raw	1	No
CDH11	dPTV	LOEUF < 0.37	SRS_raw	0	No
KCNJ2	dMIS	MPC ≥ 2	SRS_raw	0	No
FAT4	dPTV	LOEUF < 0.37	SRS_raw	0	No
MED13L	dPTV	LOEUF < 0.37	SRS_raw	2	Yes
KCNQ3	dMIS	MPC ≥ 2	SRS_raw	0	No
JARID2	dPTV	LOEUF < 0.37	SRS_raw	0	No
PHF20L1	dPTV	LOEUF < 0.37	SRS_raw	0	No
ZBTB10	dPTV	LOEUF < 0.37	SRS_raw	0	No
PUM1	dMIS	MPC ≥ 2	SRS_raw	0	No
LONP1	dPTV	LOEUF < 0.37	SRS_raw	0	No
SMC6	dMIS	MPC ≥ 2	SRS_raw	0	No
SRP54	dPTV	LOEUF < 0.37	SRS_raw	0	No
RASGRF2	dPTV	LOEUF < 0.37	SRS_raw	0	No
ACTA2	dMIS	MPC ≥ 2	SRS_raw	0	No
PAK2	dPTV	LOEUF < 0.37	SRS_raw	0	No
CDC73	dMIS	MPC ≥ 2	SRS_raw	0	No
CHD4	dPTV	LOEUF < 0.37	SRS_raw	0	No
DPP10	dPTV	LOEUF < 0.37	SRS_raw	0	No
KBTBD2	dPTV	LOEUF < 0.37	SRS_raw	0	No
JMJD1C	dMIS	MPC ≥ 2	SRS_raw	0	No
AFF4	dPTV	LOEUF < 0.37	SRS_raw	0	No
MACF1	dPTV	LOEUF < 0.37	SRS_raw	0	No
GID8	dPTV	LOEUF < 0.37	SRS_raw	0	No
ARHGEF12	dPTV	LOEUF < 0.37	SRS_raw	0	No
KDM6B	dPTV	LOEUF < 0.37	SRS_raw	2	Yes
CDC42BPB	dMIS	MPC ≥ 2	SRS_raw	0	No
DCTN1	dMIS	MPC ≥ 2	SRS_raw	0	No
SART1	dMIS	MPC ≥ 2	SRS_raw	0	No
ZFYVE9	dPTV	LOEUF < 0.37	SRS_raw	0	No
DLGAP4	dPTV	LOEUF < 0.37	SRS_raw	0	No
ZER1	dMIS	MPC ≥ 2	SRS_raw	0	No
MAPK1	dMIS	MPC ≥ 2	SRS_raw	0	No
NRBP1	dMIS	MPC ≥ 2	SRS_raw	0	No
SRPK2	dPTV	LOEUF < 0.37	SRS_raw	0	No
SYMPK	dPTV	LOEUF < 0.37	SRS_raw	0	No
AP1B1	dPTV	LOEUF < 0.37	SRS_raw	0	No
FASN	dPTV	LOEUF < 0.37	SRS_raw	0	No
GPATCH8	dMIS	MPC ≥ 2	SRS_raw	0	No
TET3	dMIS	MPC ≥ 2	SRS_raw	0	No
MTREX	dMIS	MPC ≥ 2	SRS_raw	0	No
MPHOSPH10	dPTV	LOEUF < 0.37	SRS_raw	0	No
TLE4	dMIS	MPC ≥ 2	SRS_raw	1	No
CSTF1	dMIS	MPC ≥ 2	SRS_raw	0	No
ATAD2B	dPTV	LOEUF < 0.37	SRS_raw	0	No
DDX42	dPTV	LOEUF < 0.37	SRS_raw	0	No
PAXIP1	dPTV	LOEUF < 0.37	SRS_raw	0	No
GABRG2	dMIS	MPC ≥ 2	SRS_raw	0	No
FBN1	dMIS	MPC ≥ 2	SRS_raw	0	No
SRSF11	dPTV	LOEUF < 0.37	SRS_raw	0	No
CAPN15	dPTV	LOEUF < 0.37	SRS_raw	0	No
NSD2	dPTV	LOEUF < 0.37	SRS_raw	0	No
TNRC6A	dPTV	LOEUF < 0.37	SRS_raw	0	No
KLHL2	dMIS	MPC ≥ 2	SRS_raw	0	No
ADCY1	dPTV	LOEUF < 0.37	SRS_raw	0	No
MRTFB	dPTV	LOEUF < 0.37	SRS_raw	0	No
CREBRF	dMIS	MPC ≥ 2	SRS_raw	0	No
MAST2	dMIS	MPC ≥ 2	SRS_raw	0	No
INTS6	dMIS	MPC ≥ 2	SRS_raw	1	No
PIP5K1B	dMIS	MPC ≥ 2	SRS_raw	0	No
AKAP11	dPTV	LOEUF < 0.37	SRS_raw	0	No
PICALM	dPTV	LOEUF < 0.37	SRS_raw	0	No
SOX5	dPTV	LOEUF < 0.37	SRS_raw	0	No
HELLS	dPTV	LOEUF < 0.37	SRS_raw	0	No
H2AC13	dMIS	MPC ≥ 2	SRS_raw	0	No
HDAC2	dPTV	LOEUF < 0.37	SRS_raw	0	No
GRIN2A	dPTV	LOEUF < 0.37	SRS_raw	0	No
PHIP	dMIS	MPC ≥ 2	SRS_raw	0	No
LPGAT1	dPTV	LOEUF < 0.37	SRS_raw	0	No
ZRANB2	dMIS	MPC ≥ 2	SRS_raw	0	No
B3GAT1	dMIS	MPC ≥ 2	SRS_raw	0	No
DIO3	dMIS	MPC ≥ 2	SRS_raw	0	No
MLEC	dMIS	MPC ≥ 2	SRS_raw	0	No
RALB	dMIS	MPC ≥ 2	SRS_raw	0	No
EHMT1	dPTV	LOEUF < 0.37	SRS_raw	0	No
H4C11	dMIS	MPC ≥ 2	SRS_raw	0	No
PRR12	dPTV	LOEUF < 0.37	SRS_raw	0	No
DHX30	dMIS	MPC ≥ 2	SRS_raw	0	No
PPP2R5D	dMIS	MPC ≥ 2	SRS_raw	0	No
FOXJ3	dPTV	LOEUF < 0.37	SRS_raw	0	No
TRIO	dMIS	MPC ≥ 2	SRS_raw	0	No
CAMTA1	dPTV	LOEUF < 0.37	SRS_raw	0	No
ARHGEF18	dMIS	MPC ≥ 2	SRS_raw	0	No
ABCC8	dMIS	MPC ≥ 2	SRS_raw	0	No
NAB2	dMIS	MPC ≥ 2	SRS_raw	0	No
HECA	dMIS	MPC ≥ 2	SRS_raw	0	No
DHX37	dPTV	LOEUF < 0.37	SRS_raw	0	No
INSIG2	dMIS	MPC ≥ 2	SRS_raw	0	No
CTNNA2	dMIS	MPC ≥ 2	SRS_raw	0	No
TNRC6B	dPTV	LOEUF < 0.37	SRS_raw	2	No
TSC2	dPTV	LOEUF < 0.37	SRS_raw	0	No
RFX7	dPTV	LOEUF < 0.37	SRS_raw	0	No
POLR1A	dPTV	LOEUF < 0.37	SRS_raw	0	No
AHR	dPTV	LOEUF < 0.37	SRS_raw	0	No
CUL5	dMIS	MPC ≥ 2	SRS_raw	1	No
PIP5K1C	dMIS	MPC ≥ 2	SRS_raw	0	No
NR2F2	dMIS	MPC ≥ 2	SRS_raw	0	No
NUS1	dPTV	LOEUF < 0.37	SRS_raw	0	No
INTS7	dMIS	MPC ≥ 2	SRS_raw	0	No
USP8	dPTV	LOEUF < 0.37	SRS_raw	0	No
NBEA	dPTV	LOEUF < 0.37	SRS_raw	1	No
EEF1A2	dMIS	MPC ≥ 2	SRS_raw	1	No
SCAF1	dPTV	LOEUF < 0.37	SRS_raw	0	No
KRT86	dMIS	MPC ≥ 2	SRS_raw	0	No
ALKBH5	dPTV	LOEUF < 0.37	SRS_raw	0	No
CUL5	dPTV	LOEUF < 0.37	SRS_raw	0	No
ARHGEF17	dPTV	LOEUF < 0.37	SRS_raw	0	No
CACNA1E	dPTV	LOEUF < 0.37	SRS_raw	0	No
NODAL	dPTV	LOEUF < 0.37	SRS_raw	0	No
SATB2	dPTV	LOEUF < 0.37	SRS_raw	0	No
KCNQ5	dPTV	LOEUF < 0.37	SRS_raw	0	No
NAA30	dPTV	LOEUF < 0.37	SRS_raw	0	No
TLE4	dPTV	LOEUF < 0.37	SRS_raw	0	No
PRAMEF17	dMIS	MPC ≥ 2	SRS_raw	0	No
CDK19	dPTV	LOEUF < 0.37	SRS_raw	0	No
MAP3K13	dMIS	MPC ≥ 2	SRS_raw	0	No
MYO5A	dMIS	MPC ≥ 2	SRS_raw	0	No
ZNF324B	dMIS	MPC ≥ 2	SRS_raw	0	No
TARDBP	dMIS	MPC ≥ 2	SRS_raw	0	No
TARDBP	dPTV	LOEUF < 0.37	SRS_raw	0	No
FAM89B	dMIS	MPC ≥ 2	SRS_raw	0	No
STK39	dMIS	MPC ≥ 2	SRS_raw	0	No
CACNA1A	dMIS	MPC ≥ 2	SRS_raw	0	No
STAT2	dPTV	LOEUF < 0.37	SRS_raw	0	No
SEC24B	dPTV	LOEUF < 0.37	SRS_raw	0	No
KHSRP	dMIS	MPC ≥ 2	SRS_raw	0	No
PAX8	dPTV	LOEUF < 0.37	SRS_raw	0	No
PPM1G	dPTV	LOEUF < 0.37	SRS_raw	0	No
KMT2E	dPTV	LOEUF < 0.37	SRS_raw	2	No
RER1	dMIS	MPC ≥ 2	SRS_raw	0	No
UBR2	dPTV	LOEUF < 0.37	SRS_raw	0	No
C3	dPTV	LOEUF < 0.37	SRS_raw	0	No
ASB18	dMIS	MPC ≥ 2	SRS_raw	0	No
TSHZ1	dPTV	LOEUF < 0.37	SRS_raw	0	No
ATP6V0B	dMIS	MPC ≥ 2	SRS_raw	0	No
QRICH1	dPTV	LOEUF < 0.37	SRS_raw	0	No
TRIM46	dPTV	LOEUF < 0.37	SRS_raw	0	No
ACHE	dMIS	MPC ≥ 2	SRS_raw	1	No
ATP6V0B	dPTV	LOEUF < 0.37	SRS_raw	0	No
KCNH2	dPTV	LOEUF < 0.37	SRS_raw	0	No
CAMK2G	dMIS	MPC ≥ 2	SRS_raw	0	No
KLRG2	dMIS	MPC ≥ 2	SRS_raw	0	No
AHCYL2	dMIS	MPC ≥ 2	SRS_raw	0	No
GTPBP2	dMIS	MPC ≥ 2	SRS_raw	0	No
ARHGAP11A	dMIS	MPC ≥ 2	SRS_raw	0	No
ADGRL1	dPTV	LOEUF < 0.37	SRS_raw	0	No
BRSK1	dMIS	MPC ≥ 2	SRS_raw	0	No
DIAPH1	dPTV	LOEUF < 0.37	SRS_raw	0	No
MACO1	dMIS	MPC ≥ 2	SRS_raw	0	No
MAPT	dMIS	MPC ≥ 2	SRS_raw	0	No
GRB10	dMIS	MPC ≥ 2	SRS_raw	0	No
USP34	dPTV	LOEUF < 0.37	SRS_raw	0	No
HTRA2	dMIS	MPC ≥ 2	SRS_raw	0	No
SORCS1	dPTV	LOEUF < 0.37	SRS_raw	0	No
CLSTN3	dPTV	LOEUF < 0.37	SRS_raw	0	No
GLS	dMIS	MPC ≥ 2	SRS_raw	0	No
YWHAG	dMIS	MPC ≥ 2	SRS_raw	0	No
ZNF598	dPTV	LOEUF < 0.37	SRS_raw	1	No
SLC6A1	dPTV	LOEUF < 0.37	SRS_raw	0	No
FBXW7	dMIS	MPC ≥ 2	SRS_raw	0	No
CHD7	dMIS	MPC ≥ 2	SRS_raw	0	No
TSPAN14	dMIS	MPC ≥ 2	SRS_raw	0	No
ODF3B	dMIS	MPC ≥ 2	SRS_raw	0	No
ANAPC1	dPTV	LOEUF < 0.37	SRS_raw	0	No
SALL1	dPTV	LOEUF < 0.37	SRS_raw	0	No
SAP130	dMIS	MPC ≥ 2	SRS_raw	0	No
UBXN7	dPTV	LOEUF < 0.37	SRS_raw	0	No
PRPF31	dMIS	MPC ≥ 2	SRS_raw	0	No
KCNG3	dMIS	MPC ≥ 2	SRS_raw	0	No
KMT2A	dMIS	MPC ≥ 2	SRS_raw	0	No
RXRA	dMIS	MPC ≥ 2	SRS_raw	0	No
FOXP4	dMIS	MPC ≥ 2	SRS_raw	0	No
PABPC4	dPTV	LOEUF < 0.37	SRS_raw	0	No
SLTM	dPTV	LOEUF < 0.37	SRS_raw	0	No
HNRNPK	dPTV	LOEUF < 0.37	SRS_raw	0	No
SRCAP	dPTV	LOEUF < 0.37	SRS_raw	1	No
NALCN	dMIS	MPC ≥ 2	SRS_raw	0	No
RAI1	dPTV	LOEUF < 0.37	SRS_raw	1	No
TERT	dMIS	MPC ≥ 2	SRS_raw	0	No
EZH2	dMIS	MPC ≥ 2	SRS_raw	0	No
ARF5	dMIS	MPC ≥ 2	SRS_raw	0	No
GRIN2B	dMIS	MPC ≥ 2	SRS_raw	1	No
USP5	dPTV	LOEUF < 0.37	SRS_raw	0	No
YLPM1	dMIS	MPC ≥ 2	SRS_raw	0	No
PPP3CA	dPTV	LOEUF < 0.37	SRS_raw	0	No
BSN	dPTV	LOEUF < 0.37	SRS_raw	0	No
GRIN2A	dMIS	MPC ≥ 2	SRS_raw	0	No
RASA4B	dMIS	MPC ≥ 2	SRS_raw	0	No
PPP2R5D	dPTV	LOEUF < 0.37	SRS_raw	1	No
ATP2C1	dPTV	LOEUF < 0.37	SRS_raw	0	No
LEMD3	dPTV	LOEUF < 0.37	SRS_raw	0	No
CDK2AP1	dMIS	MPC ≥ 2	SRS_raw	0	No
GNAI1	dMIS	MPC ≥ 2	SRS_raw	1	No
GPHN	dPTV	LOEUF < 0.37	SRS_raw	0	No
COL11A1	dPTV	LOEUF < 0.37	SRS_raw	0	No
MEMO1	dPTV	LOEUF < 0.37	SRS_raw	1	No
ZNF644	dPTV	LOEUF < 0.37	SRS_raw	0	No
PLCG1	dMIS	MPC ≥ 2	SRS_raw	0	No
NFE2L3	dMIS	MPC ≥ 2	SRS_raw	0	No
HMGCS1	dPTV	LOEUF < 0.37	SRS_raw	0	No
PCNX1	dPTV	LOEUF < 0.37	SRS_raw	0	No
ADIPOR2	dMIS	MPC ≥ 2	SRS_raw	0	No
MAN1A2	dPTV	LOEUF < 0.37	SRS_raw	0	No
SRC	dPTV	LOEUF < 0.37	SRS_raw	0	No
SIK2	dMIS	MPC ≥ 2	SRS_raw	0	No
USP7	dMIS	MPC ≥ 2	SRS_raw	0	No
WDR70	dMIS	MPC ≥ 2	SRS_raw	0	No
KIR3DL2	dMIS	MPC ≥ 2	SRS_raw	0	No
KIR3DL1	dMIS	MPC ≥ 2	SRS_raw	0	No
KMT2C	dMIS	MPC ≥ 2	SRS_raw	1	No
GRIK3	dPTV	LOEUF < 0.37	SRS_raw	0	No
KISS1R	dMIS	MPC ≥ 2	SRS_raw	0	No
ARRB2	dMIS	MPC ≥ 2	SRS_raw	0	No
DCC	dPTV	LOEUF < 0.37	SRS_raw	0	No
ARF1	dMIS	MPC ≥ 2	SRS_raw	0	No
ZMYND19	dMIS	MPC ≥ 2	SRS_raw	0	No
SLC25A44	dMIS	MPC ≥ 2	SRS_raw	0	No
SPEN	dMIS	MPC ≥ 2	SRS_raw	0	No
EBF3	dMIS	MPC ≥ 2	SRS_raw	0	No
VMP1	dPTV	LOEUF < 0.37	SRS_raw	0	No
FBXL5	dMIS	MPC ≥ 2	SRS_raw	0	No
SCN2A	dMIS	MPC ≥ 2	SRS_raw	3	Yes
ITGB1	dMIS	MPC ≥ 2	SRS_raw	0	No
ICE1	dPTV	LOEUF < 0.37	SRS_raw	0	No
KCNN2	dMIS	MPC ≥ 2	SRS_raw	0	No
KCNC1	dMIS	MPC ≥ 2	SRS_raw	1	No
TRIM3	dMIS	MPC ≥ 2	SRS_raw	0	No
UBA2	dMIS	MPC ≥ 2	SRS_raw	0	No
PAN3	dMIS	MPC ≥ 2	SRS_raw	0	No
PCIF1	dPTV	LOEUF < 0.37	SRS_raw	0	No
ZNF827	dPTV	LOEUF < 0.37	SRS_raw	0	No
NR3C1	dMIS	MPC ≥ 2	SRS_raw	0	No
PA2G4	dPTV	LOEUF < 0.37	SRS_raw	0	No
RSF1	dPTV	LOEUF < 0.37	SRS_raw	0	No
STXBP5L	dPTV	LOEUF < 0.37	SRS_raw	0	No
SLC6A1	dMIS	MPC ≥ 2	SRS_raw	0	No
MYH10	dPTV	LOEUF < 0.37	SRS_raw	1	No
ZFAND5	dMIS	MPC ≥ 2	SRS_raw	0	No
FBXL16	dPTV	LOEUF < 0.37	SRS_raw	0	No
CELF4	dMIS	MPC ≥ 2	SRS_raw	0	No
COPS5	dMIS	MPC ≥ 2	SRS_raw	0	No
CASKIN1	dPTV	LOEUF < 0.37	SRS_raw	1	No
ATP1A3	dMIS	MPC ≥ 2	SRS_raw	0	No
PPARD	dMIS	MPC ≥ 2	SRS_raw	0	No
TP53I11	dMIS	MPC ≥ 2	SRS_raw	0	No
RRM2	dPTV	LOEUF < 0.37	SRS_raw	0	No
IRF4	dMIS	MPC ≥ 2	SRS_raw	0	No
PRKAR1B	dMIS	MPC ≥ 2	SRS_raw	1	No
PSAP	dPTV	LOEUF < 0.37	SRS_raw	0	No
TBC1D3B	dMIS	MPC ≥ 2	SRS_raw	0	No
PDCD6IP	dPTV	LOEUF < 0.37	SRS_raw	0	No
SIK3	dPTV	LOEUF < 0.37	SRS_raw	0	No
CLCN3	dMIS	MPC ≥ 2	SRS_raw	0	No
STK11	dMIS	MPC ≥ 2	SRS_raw	0	No
FGD5	dPTV	LOEUF < 0.37	SRS_raw	0	No
STRN3	dPTV	LOEUF < 0.37	SRS_raw	0	No
AGO3	dMIS	MPC ≥ 2	SRS_raw	0	No
DCAF5	dMIS	MPC ≥ 2	SRS_raw	0	No
HERC1	dPTV	LOEUF < 0.37	SRS_raw	0	No
RANBP2	dPTV	LOEUF < 0.37	SRS_raw	0	No
ACAP2	dPTV	LOEUF < 0.37	SRS_raw	0	No
GRM5	dMIS	MPC ≥ 2	SRS_raw	0	No
TAF5L	dMIS	MPC ≥ 2	SRS_raw	0	No
ZMIZ1	dPTV	LOEUF < 0.37	SRS_raw	0	No
DAPK3	dMIS	MPC ≥ 2	SRS_raw	0	No
ROCK2	dPTV	LOEUF < 0.37	SRS_raw	0	No
NDST1	dPTV	LOEUF < 0.37	SRS_raw	0	No
PAF1	dMIS	MPC ≥ 2	SRS_raw	0	No
GTF2H2C	dMIS	MPC ≥ 2	SRS_raw	0	No
HCN1	dMIS	MPC ≥ 2	SRS_raw	0	No
MGAT5B	dMIS	MPC ≥ 2	SRS_raw	0	No
CAD	dPTV	LOEUF < 0.37	SRS_raw	0	No
GPR25	dMIS	MPC ≥ 2	SRS_raw	0	No
SLC4A2	dPTV	LOEUF < 0.37	SRS_raw	0	No
NUTM2D	dMIS	MPC ≥ 2	SRS_raw	0	No
SOX10	dMIS	MPC ≥ 2	SRS_raw	0	No
CAMK2A	dMIS	MPC ≥ 2	SRS_raw	0	No
PIP5K1A	dMIS	MPC ≥ 2	SRS_raw	0	No
PPP4R1	dPTV	LOEUF < 0.37	SRS_raw	0	No
SLC7A5	dMIS	MPC ≥ 2	SRS_raw	0	No
CCND3	dPTV	LOEUF < 0.37	SRS_raw	0	No
GRIA2	dMIS	MPC ≥ 2	SRS_raw	0	No
LHX2	dPTV	LOEUF < 0.37	SRS_raw	0	No
STK38L	dMIS	MPC ≥ 2	SRS_raw	0	No
CHD8	dMIS	MPC ≥ 2	SRS_raw	0	No
HSPA5	dMIS	MPC ≥ 2	SRS_raw	0	No
NRP1	dPTV	LOEUF < 0.37	SRS_raw	0	No
SULT1A1	dMIS	MPC ≥ 2	SRS_raw	0	No
FOXO1	dMIS	MPC ≥ 2	SRS_raw	0	No
PLD5	dMIS	MPC ≥ 2	SRS_raw	0	No
RBM15	dMIS	MPC ≥ 2	SRS_raw	0	No
GRAMD4	dMIS	MPC ≥ 2	SRS_raw	0	No
KDM5B	dMIS	MPC ≥ 2	SRS_raw	1	No
PACS1	dMIS	MPC ≥ 2	SRS_raw	1	No
RPSA	dMIS	MPC ≥ 2	SRS_raw	0	No
AGO2	dMIS	MPC ≥ 2	SRS_raw	0	No
FAM135B	dMIS	MPC ≥ 2	SRS_raw	0	No
DIP2C	dPTV	LOEUF < 0.37	SRS_raw	1	No
ARHGAP30	dPTV	LOEUF < 0.37	SRS_raw	0	No
DOCK4	dPTV	LOEUF < 0.37	SRS_raw	0	No
KCNK12	dMIS	MPC ≥ 2	SRS_raw	0	No
EIF3C	dMIS	MPC ≥ 2	SRS_raw	0	No
TCF4	dMIS	MPC ≥ 2	SRS_raw	0	No
NCL	dPTV	LOEUF < 0.37	SRS_raw	0	No
WEE1	dPTV	LOEUF < 0.37	SRS_raw	0	No
RBL2	dPTV	LOEUF < 0.37	SRS_raw	0	No
FBXO21	dMIS	MPC ≥ 2	SRS_raw	0	No
SRSF9	dMIS	MPC ≥ 2	SRS_raw	0	No
MAEA	dMIS	MPC ≥ 2	SRS_raw	0	No
LONRF2	dMIS	MPC ≥ 2	SRS_raw	0	No
ABHD17C	dPTV	LOEUF < 0.37	SRS_raw	0	No
PLPPR5	dMIS	MPC ≥ 2	SRS_raw	0	No
ARID1B	dMIS	MPC ≥ 2	SRS_raw	0	No
ZNFX1	dPTV	LOEUF < 0.37	SRS_raw	0	No
RAP1GDS1	dPTV	LOEUF < 0.37	SRS_raw	0	No
RC3H2	dMIS	MPC ≥ 2	SRS_raw	0	No
SCN3A	dMIS	MPC ≥ 2	SRS_raw	0	No
RBFOX2	dMIS	MPC ≥ 2	SRS_raw	1	No
UGT2B17	dMIS	MPC ≥ 2	SRS_raw	0	No
SMAD3	dMIS	MPC ≥ 2	SRS_raw	0	No
MAPRE3	dMIS	MPC ≥ 2	SRS_raw	0	No
HECW2	dMIS	MPC ≥ 2	SRS_raw	1	No
EFTUD2	dMIS	MPC ≥ 2	SRS_raw	0	No
CCDC88A	dPTV	LOEUF < 0.37	SRS_raw	0	No
SEMA6D	dPTV	LOEUF < 0.37	SRS_raw	0	No
FBXL20	dPTV	LOEUF < 0.37	SRS_raw	0	No
PI4KA	dMIS	MPC ≥ 2	SRS_raw	0	No
RALGAPB	dPTV	LOEUF < 0.37	SRS_raw	0	No
MAP3K12	dPTV	LOEUF < 0.37	SRS_raw	0	No
MARK2	dMIS	MPC ≥ 2	SRS_raw	0	No
KIF5B	dPTV	LOEUF < 0.37	SRS_raw	0	No
UMPS	dMIS	MPC ≥ 2	SRS_raw	0	No
ERI3	dMIS	MPC ≥ 2	SRS_raw	0	No
RPS19	dPTV	LOEUF < 0.37	SRS_raw	0	No
NXN	dMIS	MPC ≥ 2	SRS_raw	0	No
DSCAM	dPTV	LOEUF < 0.37	SRS_raw	2	No
ZNF217	dPTV	LOEUF < 0.37	SRS_raw	0	No
IFT122	dMIS	MPC ≥ 2	SRS_raw	0	No
AP2S1	dMIS	MPC ≥ 2	SRS_raw	1	No
CCNT2	dMIS	MPC ≥ 2	SRS_raw	0	No
ARID4A	dPTV	LOEUF < 0.37	SRS_raw	0	No
KCNB1	dPTV	LOEUF < 0.37	SRS_raw	0	No
DOP1A	dPTV	LOEUF < 0.37	SRS_raw	0	No
ZBTB17	dPTV	LOEUF < 0.37	SRS_raw	0	No
NELFB	dMIS	MPC ≥ 2	SRS_raw	0	No
JAZF1	dMIS	MPC ≥ 2	SRS_raw	0	No
DGKZ	dMIS	MPC ≥ 2	SRS_raw	0	No
ZNF608	dPTV	LOEUF < 0.37	SRS_raw	0	No
U2AF2	dMIS	MPC ≥ 2	SRS_raw	0	No
PPM1E	dMIS	MPC ≥ 2	SRS_raw	0	No
FOXK2	dMIS	MPC ≥ 2	SRS_raw	0	No
INTS3	dPTV	LOEUF < 0.37	SRS_raw	0	No
ARHGEF12	dMIS	MPC ≥ 2	SRS_raw	0	No
TUBA1A	dMIS	MPC ≥ 2	SRS_raw	1	No
CNOT3	dPTV	LOEUF < 0.37	SRS_raw	1	No
RUVBL1	dMIS	MPC ≥ 2	SRS_raw	0	No
PSMC5	dMIS	MPC ≥ 2	SRS_raw	1	No
SCAP	dMIS	MPC ≥ 2	SRS_raw	0	No
HSPD1	dMIS	MPC ≥ 2	SRS_raw	0	No
MFAP1	dMIS	MPC ≥ 2	SRS_raw	0	No
TENM3	dPTV	LOEUF < 0.37	SRS_raw	0	No
MAP2K1	dMIS	MPC ≥ 2	SRS_raw	0	No
INTS6	dPTV	LOEUF < 0.37	SRS_raw	1	No
SPHKAP	dPTV	LOEUF < 0.37	SRS_raw	0	No
LARP4B	dMIS	MPC ≥ 2	SRS_raw	0	No
BAP1	dMIS	MPC ≥ 2	SRS_raw	0	No
RMND5A	dMIS	MPC ≥ 2	SRS_raw	0	No
RAP1B	dMIS	MPC ≥ 2	SRS_raw	0	No
KLHL24	dMIS	MPC ≥ 2	SRS_raw	0	No
RSF1	dMIS	MPC ≥ 2	SRS_raw	0	No
ADGRB1	dPTV	LOEUF < 0.37	SRS_raw	1	No
DHX15	dPTV	LOEUF < 0.37	SRS_raw	0	No
TRIO	dPTV	LOEUF < 0.37	SRS_raw	0	No
UBN2	dMIS	MPC ≥ 2	SRS_raw	0	No
ANKRD17	dPTV	LOEUF < 0.37	SRS_raw	0	No
SLC12A2	dPTV	LOEUF < 0.37	SRS_raw	0	No
RYR2	dPTV	LOEUF < 0.37	SRS_raw	0	No
RB1CC1	dPTV	LOEUF < 0.37	SRS_raw	0	No
RCOR3	dMIS	MPC ≥ 2	SRS_raw	0	No
PIM1	dMIS	MPC ≥ 2	SRS_raw	0	No
WNT7B	dMIS	MPC ≥ 2	SRS_raw	0	No
ATP11B	dMIS	MPC ≥ 2	SRS_raw	0	No
INHBB	dPTV	LOEUF < 0.37	SRS_raw	0	No
RBPJ	dPTV	LOEUF < 0.37	SRS_raw	0	No
NOS1	dPTV	LOEUF < 0.37	SRS_raw	0	No
CNOT1	dPTV	LOEUF < 0.37	SRS_raw	0	No
DMTF1	dMIS	MPC ≥ 2	SRS_raw	0	No
CLIP2	dPTV	LOEUF < 0.37	SRS_raw	0	No
INTS10	dPTV	LOEUF < 0.37	SRS_raw	0	No
WDR48	dPTV	LOEUF < 0.37	SRS_raw	0	No
YEATS2	dPTV	LOEUF < 0.37	SRS_raw	0	No
RPTOR	dMIS	MPC ≥ 2	SRS_raw	0	No
NR2F1	dPTV	LOEUF < 0.37	SRS_raw	0	No
SENP3	dPTV	LOEUF < 0.37	SRS_raw	0	No
CDK13	dMIS	MPC ≥ 2	SRS_raw	1	No
SYNPO	dPTV	LOEUF < 0.37	SRS_raw	0	No
SYCP2	dPTV	LOEUF < 0.37	SRS_raw	0	No
CSE1L	dPTV	LOEUF < 0.37	SRS_raw	0	No
ZNF366	dMIS	MPC ≥ 2	SRS_raw	0	No
PUF60	dMIS	MPC ≥ 2	SRS_raw	0	No
MYH3	dMIS	MPC ≥ 2	SRS_raw	0	No
SLC4A8	dMIS	MPC ≥ 2	SRS_raw	0	No
SETD5	dPTV	LOEUF < 0.37	SRS_raw	0	No
REPS1	dPTV	LOEUF < 0.37	SRS_raw	0	No
KMT5B	dMIS	MPC ≥ 2	SRS_raw	0	No
TAF4	dPTV	LOEUF < 0.37	SRS_raw	0	No
SNED1	dPTV	LOEUF < 0.37	SRS_raw	0	No
RPL5	dPTV	LOEUF < 0.37	SRS_raw	0	No
RRP7A	dMIS	MPC ≥ 2	SRS_raw	0	No
TRPS1	dPTV	LOEUF < 0.37	SRS_raw	0	No
TBP	dMIS	MPC ≥ 2	SRS_raw	0	No
RBM33	dPTV	LOEUF < 0.37	SRS_raw	0	No
PDS5A	dMIS	MPC ≥ 2	SRS_raw	1	No
ABR	dMIS	MPC ≥ 2	SRS_raw	1	No
FAM171A1	dPTV	LOEUF < 0.37	SRS_raw	0	No
XPO4	dPTV	LOEUF < 0.37	SRS_raw	1	No
MAPK8IP1	dPTV	LOEUF < 0.37	SRS_raw	0	No
BCR	dPTV	LOEUF < 0.37	SRS_raw	0	No
MYCBP2	dPTV	LOEUF < 0.37	SRS_raw	1	No
DPYSL5	dMIS	MPC ≥ 2	SRS_raw	0	No
ACTL6A	dPTV	LOEUF < 0.37	SRS_raw	0	No
USP48	dMIS	MPC ≥ 2	SRS_raw	0	No
RARA	dMIS	MPC ≥ 2	SRS_raw	1	No
HNRNPL	dPTV	LOEUF < 0.37	SRS_raw	1	No
ERN1	dPTV	LOEUF < 0.37	SRS_raw	0	No
G2E3	dPTV	LOEUF < 0.37	SRS_raw	0	No
PTPRU	dMIS	MPC ≥ 2	SRS_raw	0	No
DNM1L	dMIS	MPC ≥ 2	SRS_raw	0	No
ANKRD11	dMIS	MPC ≥ 2	SRS_raw	0	No
SCAF4	dPTV	LOEUF < 0.37	SRS_raw	0	No
SYDE2	dMIS	MPC ≥ 2	SRS_raw	0	No
STAG1	dMIS	MPC ≥ 2	SRS_raw	0	No
DCAF15	dPTV	LOEUF < 0.37	SRS_raw	0	No
MARK2	dPTV	LOEUF < 0.37	SRS_raw	0	No
RPL7	dMIS	MPC ≥ 2	SRS_raw	0	No
MAP7D1	dMIS	MPC ≥ 2	SRS_raw	0	No
MBNL2	dMIS	MPC ≥ 2	SRS_raw	0	No
TMCC1	dMIS	MPC ≥ 2	SRS_raw	0	No
ATP6V0D1	dMIS	MPC ≥ 2	SRS_raw	0	No
PFN3	dMIS	MPC ≥ 2	SRS_raw	0	No
VPS26B	dMIS	MPC ≥ 2	SRS_raw	0	No
WDR47	dPTV	LOEUF < 0.37	SRS_raw	0	No
PRRT3	dMIS	MPC ≥ 2	SRS_raw	0	No
SMAD7	dMIS	MPC ≥ 2	SRS_raw	0	No
ZNF653	dMIS	MPC ≥ 2	SRS_raw	0	No
PWWP2A	dPTV	LOEUF < 0.37	SRS_raw	0	No
PPP2R1A	dPTV	LOEUF < 0.37	SRS_raw	0	No
THRB	dMIS	MPC ≥ 2	SRS_raw	0	No
TENT4A	dMIS	MPC ≥ 2	SRS_raw	0	No
DNM1	dMIS	MPC ≥ 2	SRS_raw	0	No
STIM2	dPTV	LOEUF < 0.37	SRS_raw	0	No
DDX6	dMIS	MPC ≥ 2	SRS_raw	0	No
HNRNPL	dMIS	MPC ≥ 2	SRS_raw	0	No
RABGEF1	dMIS	MPC ≥ 2	SRS_raw	0	No
ANTXR1	dPTV	LOEUF < 0.37	SRS_raw	0	No
MATR3	dMIS	MPC ≥ 2	SRS_raw	0	No
ZNF800	dPTV	LOEUF < 0.37	SRS_raw	0	No
HUNK	dPTV	LOEUF < 0.37	SRS_raw	0	No
MYPOP	dMIS	MPC ≥ 2	SRS_raw	0	No
SURF4	dMIS	MPC ≥ 2	SRS_raw	0	No
CUL9	dPTV	LOEUF < 0.37	SRS_raw	0	No
GABRA2	dPTV	LOEUF < 0.37	SRS_raw	0	No
NUFIP2	dPTV	LOEUF < 0.37	SRS_raw	0	No
DLL1	dPTV	LOEUF < 0.37	SRS_raw	1	No
NCOA6	dPTV	LOEUF < 0.37	SRS_raw	0	No
SMCHD1	dPTV	LOEUF < 0.37	SRS_raw	0	No
GFPT1	dMIS	MPC ≥ 2	SRS_raw	0	No
RBM5	dMIS	MPC ≥ 2	SRS_raw	0	No
HDAC5	dMIS	MPC ≥ 2	SRS_raw	0	No
RUNX1T1	dPTV	LOEUF < 0.37	SRS_raw	0	No
ACTR3B	dPTV	LOEUF < 0.37	SRS_raw	0	No
FBXL19	dPTV	LOEUF < 0.37	SRS_raw	0	No
GABRB2	dMIS	MPC ≥ 2	SRS_raw	0	No
HNRNPM	dMIS	MPC ≥ 2	SRS_raw	0	No
STAT4	dPTV	LOEUF < 0.37	SRS_raw	0	No
L3MBTL3	dPTV	LOEUF < 0.37	SRS_raw	0	No
EZH1	dMIS	MPC ≥ 2	SRS_raw	0	No
CTNNA1	dMIS	MPC ≥ 2	SRS_raw	0	No
USP24	dPTV	LOEUF < 0.37	SRS_raw	0	No
ARID2	dMIS	MPC ≥ 2	SRS_raw	0	No
TLX2	dMIS	MPC ≥ 2	SRS_raw	0	No
CBLN2	dMIS	MPC ≥ 2	SRS_raw	0	No
ZC3H12D	dMIS	MPC ≥ 2	SRS_raw	0	No
STAT5B	dPTV	LOEUF < 0.37	SRS_raw	0	No
RC3H1	dPTV	LOEUF < 0.37	SRS_raw	0	No
FAM120A	dPTV	LOEUF < 0.37	SRS_raw	0	No
ATXN2L	dPTV	LOEUF < 0.37	SRS_raw	0	No
CSMD3	dPTV	LOEUF < 0.37	SRS_raw	0	No
SPTY2D1	dPTV	LOEUF < 0.37	SRS_raw	0	No
NR3C2	dPTV	LOEUF < 0.37	SRS_raw	1	No
NOTCH1	dMIS	MPC ≥ 2	SRS_raw	0	No
ZFR	dPTV	LOEUF < 0.37	SRS_raw	0	No
DCLK1	dPTV	LOEUF < 0.37	SRS_raw	0	No
GSK3A	dMIS	MPC ≥ 2	SRS_raw	0	No
KIF5A	dPTV	LOEUF < 0.37	SRS_raw	0	No
KCNJ4	dMIS	MPC ≥ 2	SRS_raw	0	No
ATN1	dMIS	MPC ≥ 2	SRS_raw	0	No
FAM86B1	dMIS	MPC ≥ 2	SRS_raw	0	No
TAOK2	dMIS	MPC ≥ 2	SRS_raw	0	No
HMGXB4	dMIS	MPC ≥ 2	SRS_raw	0	No
BCL11B	dMIS	MPC ≥ 2	SRS_raw	0	No
DLG4	dMIS	MPC ≥ 2	SRS_raw	0	No
LHX6	dMIS	MPC ≥ 2	SRS_raw	0	No
CELF4	dPTV	LOEUF < 0.37	SRS_raw	1	No
ASIC2	dPTV	LOEUF < 0.37	SRS_raw	0	No
EBF1	dPTV	LOEUF < 0.37	SRS_raw	0	No
ANKRD12	dPTV	LOEUF < 0.37	SRS_raw	0	No
DNAJC7	dPTV	LOEUF < 0.37	SRS_raw	0	No
CRAMP1	dMIS	MPC ≥ 2	SRS_raw	0	No
PIAS2	dPTV	LOEUF < 0.37	SRS_raw	0	No
EHBP1	dPTV	LOEUF < 0.37	SRS_raw	0	No
KPNA1	dMIS	MPC ≥ 2	SRS_raw	0	No
TSN	dMIS	MPC ≥ 2	SRS_raw	0	No
ATXN1	dPTV	LOEUF < 0.37	SRS_raw	0	No
DPP9	dMIS	MPC ≥ 2	SRS_raw	0	No
UNC13A	dMIS	MPC ≥ 2	SRS_raw	0	No
PRKAG2	dPTV	LOEUF < 0.37	SRS_raw	0	No
PTPRE	dMIS	MPC ≥ 2	SRS_raw	0	No
STT3B	dPTV	LOEUF < 0.37	SRS_raw	0	No
SLC25A42	dMIS	MPC ≥ 2	SRS_raw	0	No
DHX40	dPTV	LOEUF < 0.37	SRS_raw	0	No
SPRED2	dMIS	MPC ≥ 2	SRS_raw	0	No
SKIL	dPTV	LOEUF < 0.37	SRS_raw	0	No
KEAP1	dMIS	MPC ≥ 2	SRS_raw	0	No
MAP3K4	dPTV	LOEUF < 0.37	SRS_raw	0	No
WAPL	dPTV	LOEUF < 0.37	SRS_raw	0	No
CPEB4	dMIS	MPC ≥ 2	SRS_raw	0	No
TLK2	dPTV	LOEUF < 0.37	SRS_raw	1	No
PITPNB	dPTV	LOEUF < 0.37	SRS_raw	0	No
TTC9B	dMIS	MPC ≥ 2	SRS_raw	0	No
MTF2	dMIS	MPC ≥ 2	SRS_raw	0	No
PDE10A	dMIS	MPC ≥ 2	SRS_raw	0	No
MMP21	dMIS	MPC ≥ 2	SRS_raw	0	No
FMN2	dPTV	LOEUF < 0.37	SRS_raw	0	No
PLXNC1	dMIS	MPC ≥ 2	SRS_raw	0	No
PFN2	dMIS	MPC ≥ 2	SRS_raw	0	No
TUBA1C	dMIS	MPC ≥ 2	SRS_raw	0	No
RAP2B	dMIS	MPC ≥ 2	SRS_raw	0	No
NUMA1	dPTV	LOEUF < 0.37	SRS_raw	0	No
ILF3	dPTV	LOEUF < 0.37	SRS_raw	0	No
ACTN4	dPTV	LOEUF < 0.37	SRS_raw	0	No
MFSD14A	dPTV	LOEUF < 0.37	SRS_raw	0	No
CDC23	dMIS	MPC ≥ 2	SRS_raw	0	No
PPP2CA	dMIS	MPC ≥ 2	SRS_raw	0	No
PSMC5	dPTV	LOEUF < 0.37	SRS_raw	0	No
BCAN	dMIS	MPC ≥ 2	SRS_raw	0	No
SP9	dMIS	MPC ≥ 2	SRS_raw	0	No
STRN	dPTV	LOEUF < 0.37	SRS_raw	0	No
CDYL	dPTV	LOEUF < 0.37	SRS_raw	0	No
FOXP2	dPTV	LOEUF < 0.37	SRS_raw	0	No
MAP1A	dPTV	LOEUF < 0.37	SRS_raw	0	No
NCOA2	dPTV	LOEUF < 0.37	SRS_raw	0	No
NUMBL	dMIS	MPC ≥ 2	SRS_raw	0	No
CCNC	dMIS	MPC ≥ 2	SRS_raw	0	No
NFIC	dMIS	MPC ≥ 2	SRS_raw	0	No
PPP4C	dMIS	MPC ≥ 2	SRS_raw	0	No
EMX1	dMIS	MPC ≥ 2	SRS_raw	0	No
WDR26	dMIS	MPC ≥ 2	SRS_raw	1	No
OLFM2	dMIS	MPC ≥ 2	SRS_raw	0	No
ANO3	dMIS	MPC ≥ 2	SRS_raw	0	No
SLC4A8	dPTV	LOEUF < 0.37	SRS_raw	0	No
UBE2K	dPTV	LOEUF < 0.37	SRS_raw	0	No
WAC	dPTV	LOEUF < 0.37	SRS_raw	2	No
USP7	dPTV	LOEUF < 0.37	SRS_raw	0	No
TNR	dMIS	MPC ≥ 2	SRS_raw	0	No
NPAS1	dPTV	LOEUF < 0.37	SRS_raw	0	No
ELL2	dPTV	LOEUF < 0.37	SRS_raw	1	No
DEDD	dMIS	MPC ≥ 2	SRS_raw	0	No
CELSR3	dPTV	LOEUF < 0.37	SRS_raw	0	No
TNIK	dMIS	MPC ≥ 2	SRS_raw	0	No
DDX4	dMIS	MPC ≥ 2	SRS_raw	0	No
MIB1	dMIS	MPC ≥ 2	SRS_raw	0	No
KCTD2	dMIS	MPC ≥ 2	SRS_raw	0	No
PRAMEF14	dMIS	MPC ≥ 2	SRS_raw	0	No
DENND2B	dPTV	LOEUF < 0.37	SRS_raw	0	No
QKI	dMIS	MPC ≥ 2	SRS_raw	0	No
KMT2D	dPTV	LOEUF < 0.37	SRS_raw	0	No
ZNF521	dPTV	LOEUF < 0.37	SRS_raw	0	No
PROX1	dMIS	MPC ≥ 2	SRS_raw	0	No
TLK1	dPTV	LOEUF < 0.37	SRS_raw	0	No
PPFIA3	dMIS	MPC ≥ 2	SRS_raw	0	No
ADCY5	dPTV	LOEUF < 0.37	SRS_raw	1	No
GNAO1	dPTV	LOEUF < 0.37	SRS_raw	0	No
ERBIN	dPTV	LOEUF < 0.37	SRS_raw	0	No
SF3B4	dMIS	MPC ≥ 2	SRS_raw	0	No
NTN1	dPTV	LOEUF < 0.37	SRS_raw	0	No
LHX2	dMIS	MPC ≥ 2	SRS_raw	0	No
SRGAP3	dPTV	LOEUF < 0.37	SRS_raw	0	No
ZNF629	dMIS	MPC ≥ 2	SRS_raw	0	No
MAML3	dPTV	LOEUF < 0.37	SRS_raw	0	No
SLC6A3	dPTV	LOEUF < 0.37	SRS_raw	0	No
SLC9A1	dMIS	MPC ≥ 2	SRS_raw	0	No
SORCS2	dMIS	MPC ≥ 2	SRS_raw	0	No
NPAS3	dPTV	LOEUF < 0.37	SRS_raw	1	No
SNRNP200	dPTV	LOEUF < 0.37	SRS_raw	0	No
CHD3	dPTV	LOEUF < 0.37	SRS_raw	0	No
KANSL1	dPTV	LOEUF < 0.37	SRS_raw	0	No
CHERP	dMIS	MPC ≥ 2	SRS_raw	0	No
PTCH1	dMIS	MPC ≥ 2	SRS_raw	0	No
CPSF7	dPTV	LOEUF < 0.37	SRS_raw	0	No
NRG1	dPTV	LOEUF < 0.37	SRS_raw	0	No
ARHGAP21	dPTV	LOEUF < 0.37	SRS_raw	0	No
CNNM4	dMIS	MPC ≥ 2	SRS_raw	0	No
ERF	dPTV	LOEUF < 0.37	SRS_raw	0	No
RNF2	dPTV	LOEUF < 0.37	SRS_raw	0	No
ADCY2	dPTV	LOEUF < 0.37	SRS_raw	0	No
ZBTB7A	dPTV	LOEUF < 0.37	SRS_raw	0	No
WEE1	dMIS	MPC ≥ 2	SRS_raw	0	No
RP9	dMIS	MPC ≥ 2	SRS_raw	0	No
PAK2	dMIS	MPC ≥ 2	SRS_raw	0	No
ZNF516	dPTV	LOEUF < 0.37	SRS_raw	0	No
EIF3G	dMIS	MPC ≥ 2	SRS_raw	1	No
ANKRD52	dMIS	MPC ≥ 2	SRS_raw	0	No
SOBP	dPTV	LOEUF < 0.37	SRS_raw	0	No
TRIM2	dMIS	MPC ≥ 2	SRS_raw	0	No
ALDH18A1	dMIS	MPC ≥ 2	SRS_raw	0	No
RIMS1	dPTV	LOEUF < 0.37	SRS_raw	2	Yes
TMEM121	dMIS	MPC ≥ 2	SRS_raw	0	No
EIF4A2	dPTV	LOEUF < 0.37	SRS_raw	0	No
POLDIP3	dMIS	MPC ≥ 2	SRS_raw	0	No
LMTK3	dPTV	LOEUF < 0.37	SRS_raw	0	No
AGFG1	dPTV	LOEUF < 0.37	SRS_raw	0	No
NRF1	dMIS	MPC ≥ 2	SRS_raw	0	No
LENG8	dPTV	LOEUF < 0.37	SRS_raw	0	No
OGDH	dPTV	LOEUF < 0.37	SRS_raw	0	No
NSMF	dMIS	MPC ≥ 2	SRS_raw	0	No
SV2A	dMIS	MPC ≥ 2	SRS_raw	0	No
SLCO3A1	dMIS	MPC ≥ 2	SRS_raw	0	No
MRTFA	dMIS	MPC ≥ 2	SRS_raw	0	No
AMMECR1L	dMIS	MPC ≥ 2	SRS_raw	0	No
PDE4D	dPTV	LOEUF < 0.37	SRS_raw	0	No
NPLOC4	dPTV	LOEUF < 0.37	SRS_raw	0	No
ANO8	dPTV	LOEUF < 0.37	SRS_raw	0	No
DNAJC13	dPTV	LOEUF < 0.37	SRS_raw	0	No
SCAF8	dPTV	LOEUF < 0.37	SRS_raw	0	No
SF3B2	dMIS	MPC ≥ 2	SRS_raw	0	No
SSRP1	dPTV	LOEUF < 0.37	SRS_raw	0	No
CNOT1	dMIS	MPC ≥ 2	SRS_raw	1	No
PAXBP1	dPTV	LOEUF < 0.37	SRS_raw	0	No
CPEB2	dMIS	MPC ≥ 2	SRS_raw	0	No
PPFIA2	dPTV	LOEUF < 0.37	SRS_raw	0	No
ARID5A	dMIS	MPC ≥ 2	SRS_raw	0	No
SIN3A	dPTV	LOEUF < 0.37	SRS_raw	0	No
RBM25	dPTV	LOEUF < 0.37	SRS_raw	0	No
STAG1	dPTV	LOEUF < 0.37	SRS_raw	0	No
IWS1	dMIS	MPC ≥ 2	SRS_raw	0	No
TCF15	dMIS	MPC ≥ 2	SRS_raw	0	No
KIF5A	dMIS	MPC ≥ 2	SRS_raw	0	No
RBM38	dMIS	MPC ≥ 2	SRS_raw	0	No
LRP5	dPTV	LOEUF < 0.37	SRS_raw	0	No
CDC34	dMIS	MPC ≥ 2	SRS_raw	0	No
PAFAH1B1	dMIS	MPC ≥ 2	SRS_raw	0	No
KCNT2	dMIS	MPC ≥ 2	SRS_raw	0	No
USP25	dPTV	LOEUF < 0.37	SRS_raw	0	No
NUP155	dPTV	LOEUF < 0.37	SRS_raw	0	No
ZNRF1	dMIS	MPC ≥ 2	SRS_raw	0	No
PRKCZ	dMIS	MPC ≥ 2	SRS_raw	0	No
NSD1	dPTV	LOEUF < 0.37	SRS_raw	0	No
USP32	dMIS	MPC ≥ 2	SRS_raw	0	No
ANKRD13B	dMIS	MPC ≥ 2	SRS_raw	0	No
KCTD16	dPTV	LOEUF < 0.37	SRS_raw	0	No
SGK1	dMIS	MPC ≥ 2	SRS_raw	0	No
TFDP1	dPTV	LOEUF < 0.37	SRS_raw	0	No
PATZ1	dMIS	MPC ≥ 2	SRS_raw	0	No
SGPP1	dMIS	MPC ≥ 2	SRS_raw	0	No
INF2	dMIS	MPC ≥ 2	SRS_raw	0	No
MIER3	dPTV	LOEUF < 0.37	SRS_raw	0	No
GABBR2	dPTV	LOEUF < 0.37	SRS_raw	0	No
TPR	dPTV	LOEUF < 0.37	SRS_raw	0	No
ZNF821	dMIS	MPC ≥ 2	SRS_raw	0	No
TRIM46	dMIS	MPC ≥ 2	SRS_raw	0	No
LRP6	dPTV	LOEUF < 0.37	SRS_raw	1	No
EFHD2	dMIS	MPC ≥ 2	SRS_raw	0	No
CHD7	dPTV	LOEUF < 0.37	SRS_raw	0	No
NCOR1	dPTV	LOEUF < 0.37	SRS_raw	0	No
ACTR3B	dMIS	MPC ≥ 2	SRS_raw	0	No
SEMA3F	dMIS	MPC ≥ 2	SRS_raw	0	No
KLF6	dPTV	LOEUF < 0.37	SRS_raw	0	No
FIP1L1	dMIS	MPC ≥ 2	SRS_raw	0	No
RUSC1	dPTV	LOEUF < 0.37	SRS_raw	0	No
RANBP10	dPTV	LOEUF < 0.37	SRS_raw	0	No
RBFOX1	dPTV	LOEUF < 0.37	SRS_raw	0	No
ASH2L	dPTV	LOEUF < 0.37	SRS_raw	0	No
RHOQ	dMIS	MPC ≥ 2	SRS_raw	0	No
PTPRU	dPTV	LOEUF < 0.37	SRS_raw	0	No
CYTH3	dMIS	MPC ≥ 2	SRS_raw	0	No
PAIP1	dPTV	LOEUF < 0.37	SRS_raw	0	No
HNRNPA0	dMIS	MPC ≥ 2	SRS_raw	0	No
ZNF536	dMIS	MPC ≥ 2	SRS_raw	0	No
VPS39	dMIS	MPC ≥ 2	SRS_raw	0	No
YTHDC1	dMIS	MPC ≥ 2	SRS_raw	0	No
ZNF236	dPTV	LOEUF < 0.37	SRS_raw	0	No
SEC61A1	dPTV	LOEUF < 0.37	SRS_raw	0	No
ZNF704	dPTV	LOEUF < 0.37	SRS_raw	0	No
SRSF1	dPTV	LOEUF < 0.37	SRS_raw	0	No
SLC13A3	dMIS	MPC ≥ 2	SRS_raw	0	No
NPEPPS	dPTV	LOEUF < 0.37	SRS_raw	0	No
OSBPL9	dPTV	LOEUF < 0.37	SRS_raw	0	No
JAG1	dMIS	MPC ≥ 2	SRS_raw	0	No
ZBTB45	dMIS	MPC ≥ 2	SRS_raw	0	No
CACNA2D3	dPTV	LOEUF < 0.37	SRS_raw	1	No
LRFN4	dMIS	MPC ≥ 2	SRS_raw	0	No
PCSK2	dMIS	MPC ≥ 2	SRS_raw	0	No
KIF11	dMIS	MPC ≥ 2	SRS_raw	0	No
LRRC4	dPTV	LOEUF < 0.37	SRS_raw	0	No
FGD3	dMIS	MPC ≥ 2	SRS_raw	0	No
ANAPC7	dMIS	MPC ≥ 2	SRS_raw	0	No
SUGP1	dMIS	MPC ≥ 2	SRS_raw	0	No
STX4	dMIS	MPC ≥ 2	SRS_raw	0	No
EP400	dPTV	LOEUF < 0.37	SRS_raw	0	No
GTF2A1	dPTV	LOEUF < 0.37	SRS_raw	0	No
CTNND2	dPTV	LOEUF < 0.37	SRS_raw	0	No
LAMC1	dPTV	LOEUF < 0.37	SRS_raw	0	No
PPP2R1A	dMIS	MPC ≥ 2	SRS_raw	0	No
NFATC2	dPTV	LOEUF < 0.37	SRS_raw	0	No
MARCHF9	dMIS	MPC ≥ 2	SRS_raw	0	No
NASP	dMIS	MPC ≥ 2	SRS_raw	0	No
LUC7L2	dMIS	MPC ≥ 2	SRS_raw	0	No
PPP1R12A	dPTV	LOEUF < 0.37	SRS_raw	0	No
ABHD17C	dMIS	MPC ≥ 2	SRS_raw	0	No
PPP1CC	dPTV	LOEUF < 0.37	SRS_raw	0	No
ABTB3	dPTV	LOEUF < 0.37	SRS_raw	0	No
NRXN1	dPTV	LOEUF < 0.37	SRS_raw	1	No
PRPF39	dPTV	LOEUF < 0.37	SRS_raw	0	No
SREK1	dPTV	LOEUF < 0.37	SRS_raw	0	No
NOL4	dMIS	MPC ≥ 2	SRS_raw	0	No
CMIP	dPTV	LOEUF < 0.37	SRS_raw	0	No
UBE2R2	dPTV	LOEUF < 0.37	SRS_raw	0	No
NIPBL	dMIS	MPC ≥ 2	SRS_raw	0	No
SON	dPTV	LOEUF < 0.37	SRS_raw	0	No
KIR2DL4	dMIS	MPC ≥ 2	SRS_raw	0	No
OTULIN	dMIS	MPC ≥ 2	SRS_raw	0	No
FGF8	dMIS	MPC ≥ 2	SRS_raw	0	No
DDB1	dMIS	MPC ≥ 2	SRS_raw	0	No
SREK1	dMIS	MPC ≥ 2	SRS_raw	0	No
RNF41	dMIS	MPC ≥ 2	SRS_raw	0	No
TEK	dMIS	MPC ≥ 2	SRS_raw	0	No
UBR4	dMIS	MPC ≥ 2	SRS_raw	1	No
VCP	dMIS	MPC ≥ 2	SRS_raw	0	No
AP3B2	dMIS	MPC ≥ 2	SRS_raw	1	No
CAPRIN2	dMIS	MPC ≥ 2	SRS_raw	0	No
POU6F1	dMIS	MPC ≥ 2	SRS_raw	1	No
AGPAT3	dPTV	LOEUF < 0.37	SRS_raw	0	No
ELAVL3	dMIS	MPC ≥ 2	SRS_raw	2	Yes
GRK5	dMIS	MPC ≥ 2	SRS_raw	0	No
CSNK1G2	dMIS	MPC ≥ 2	SRS_raw	1	No
FRY	dPTV	LOEUF < 0.37	SRS_raw	1	No
GJD2	dMIS	MPC ≥ 2	SRS_raw	0	No
XKR6	dPTV	LOEUF < 0.37	SRS_raw	1	No
USP46	dMIS	MPC ≥ 2	SRS_raw	1	No
ANKFY1	dPTV	LOEUF < 0.37	SRS_raw	0	No
KCNQ2	dPTV	LOEUF < 0.37	SRS_raw	1	No
NACA	dMIS	MPC ≥ 2	SRS_raw	1	No
PHYHIP	dMIS	MPC ≥ 2	SRS_raw	0	No
CSNK2A1	dMIS	MPC ≥ 2	SRS_raw	1	No
DDX23	dMIS	MPC ≥ 2	SRS_raw	1	No
RAB2A	dPTV	LOEUF < 0.37	SRS_raw	1	No
POGK	dMIS	MPC ≥ 2	SRS_raw	0	No
PER2	dPTV	LOEUF < 0.37	SRS_raw	1	No
PRAMEF11	dMIS	MPC ≥ 2	SRS_raw	0	No
FBXO11	dMIS	MPC ≥ 2	SRS_raw	1	No
NMT1	dPTV	LOEUF < 0.37	SRS_raw	1	No
UNK	dPTV	LOEUF < 0.37	SRS_raw	1	No
FEZF2	dMIS	MPC ≥ 2	SRS_raw	1	No
BTAF1	dPTV	LOEUF < 0.37	SRS_raw	1	No
MYB	dMIS	MPC ≥ 2	SRS_raw	1	No
OTUD4	dPTV	LOEUF < 0.37	SRS_raw	0	No
PAX2	dPTV	LOEUF < 0.37	SRS_raw	1	No
KAT2B	dPTV	LOEUF < 0.37	SRS_raw	1	No
HPCA	dMIS	MPC ≥ 2	SRS_raw	0	No
IRF2BPL	dMIS	MPC ≥ 2	SRS_raw	1	No
RHOB	dMIS	MPC ≥ 2	SRS_raw	1	No
FNBP4	dPTV	LOEUF < 0.37	SRS_raw	1	No
GNAS	dMIS	MPC ≥ 2	SRS_raw	1	No
HIVEP3	dPTV	LOEUF < 0.37	SRS_raw	1	No
DOT1L	dPTV	LOEUF < 0.37	SRS_raw	2	No
MSANTD2	dMIS	MPC ≥ 2	SRS_raw	1	No
SPSB1	dMIS	MPC ≥ 2	SRS_raw	1	No
SART3	dPTV	LOEUF < 0.37	SRS_raw	0	No
HDAC7	dMIS	MPC ≥ 2	SRS_raw	0	No
UBR3	dPTV	LOEUF < 0.37	SRS_raw	1	No
CNOT3	dMIS	MPC ≥ 2	SRS_raw	0	No
TNRC18	dPTV	LOEUF < 0.37	SRS_raw	1	No
AGO1	dPTV	LOEUF < 0.37	SRS_raw	0	No
TRRAP	dMIS	MPC ≥ 2	SRS_raw	2	No
SYT2	dMIS	MPC ≥ 2	SRS_raw	1	No
ATP6V0A1	dMIS	MPC ≥ 2	SRS_raw	1	No
PHF19	dMIS	MPC ≥ 2	SRS_raw	1	No
TNFRSF8	dPTV	LOEUF < 0.37	SRS_raw	1	No
HRH2	dMIS	MPC ≥ 2	SRS_raw	1	No
RNF38	dPTV	LOEUF < 0.37	SRS_raw	1	No
MUC5B	dPTV	LOEUF < 0.37	SRS_raw	0	No
ZNF787	dMIS	MPC ≥ 2	SRS_raw	1	No
TPCN1	dMIS	MPC ≥ 2	SRS_raw	0	No
SNAP91	dPTV	LOEUF < 0.37	SRS_raw	0	No
PITX1	dMIS	MPC ≥ 2	SRS_raw	1	No
SPAST	dPTV	LOEUF < 0.37	SRS_raw	1	No
CHD3	dMIS	MPC ≥ 2	SRS_raw	1	No
CHST2	dMIS	MPC ≥ 2	SRS_raw	0	No
EIF4A1	dMIS	MPC ≥ 2	SRS_raw	1	No
RAN	dMIS	MPC ≥ 2	SRS_raw	1	No
DHX9	dMIS	MPC ≥ 2	SRS_raw	1	No
PTK7	dMIS	MPC ≥ 2	SRS_raw	1	No
KAT6A	dPTV	LOEUF < 0.37	SRS_raw	1	No
CAMKV	dMIS	MPC ≥ 2	SRS_raw	1	No
PPIP5K2	dMIS	MPC ≥ 2	SRS_raw	1	No
SYNGAP1	dMIS	MPC ≥ 2	SRS_raw	1	No
FGFR1	dMIS	MPC ≥ 2	SRS_raw	1	No
CCNL1	dMIS	MPC ≥ 2	SRS_raw	0	No
ATP1B1	dPTV	LOEUF < 0.37	SRS_raw	1	No
PAX5	dPTV	LOEUF < 0.37	SRS_raw	1	No
EIF3G	dPTV	LOEUF < 0.37	SRS_raw	0	No
UBE3C	dMIS	MPC ≥ 2	SRS_raw	1	No
CDK5R1	dMIS	MPC ≥ 2	SRS_raw	1	No
NCKAP1	dPTV	LOEUF < 0.37	SRS_raw	2	No
PHF2	dPTV	LOEUF < 0.37	SRS_raw	2	Yes
SUFU	dPTV	LOEUF < 0.37	SRS_raw	1	No
DOCK2	dPTV	LOEUF < 0.37	SRS_raw	0	No
DIP2A	dPTV	LOEUF < 0.37	SRS_raw	2	No
THSD7A	dPTV	LOEUF < 0.37	SRS_raw	1	No
KCNH1	dMIS	MPC ≥ 2	SRS_raw	0	No
PTPN11	dMIS	MPC ≥ 2	SRS_raw	1	No
IGSF3	dPTV	LOEUF < 0.37	SRS_raw	1	No
WBP11	dMIS	MPC ≥ 2	SRS_raw	1	No
DHH	dMIS	MPC ≥ 2	SRS_raw	1	No
CRKL	dMIS	MPC ≥ 2	SRS_raw	0	No
RAB43	dMIS	MPC ≥ 2	SRS_raw	1	No
ZNF319	dMIS	MPC ≥ 2	SRS_raw	0	No
ST8SIA2	dMIS	MPC ≥ 2	SRS_raw	0	No
GLI2	dPTV	LOEUF < 0.37	SRS_raw	0	No
DUS1L	dMIS	MPC ≥ 2	SRS_raw	1	No
CBX4	dPTV	LOEUF < 0.37	SRS_raw	1	No
KLHDC10	dPTV	LOEUF < 0.37	SRS_raw	1	No
KCNJ6	dMIS	MPC ≥ 2	SRS_raw	1	No
CDC42BPB	dPTV	LOEUF < 0.37	SRS_raw	1	No
RCCD1	dMIS	MPC ≥ 2	SRS_raw	1	No
MAP3K10	dMIS	MPC ≥ 2	SRS_raw	1	No
RIMKLB	dMIS	MPC ≥ 2	SRS_raw	1	No
NFIA	dPTV	LOEUF < 0.37	SRS_raw	1	No
CBX5	dMIS	MPC ≥ 2	SRS_raw	0	No
ZCCHC24	dMIS	MPC ≥ 2	SRS_raw	0	No
PSMA3	dMIS	MPC ≥ 2	SRS_raw	1	No
GGT7	dMIS	MPC ≥ 2	SRS_raw	1	No
HECTD1	dPTV	LOEUF < 0.37	SRS_raw	1	No
TENT5C	dPTV	LOEUF < 0.37	SRS_raw	0	No
PCSK2	dPTV	LOEUF < 0.37	SRS_raw	1	No
ACTN1	dMIS	MPC ≥ 2	SRS_raw	0	No
BIRC6	dPTV	LOEUF < 0.37	SRS_raw	1	No
ATP4A	dMIS	MPC ≥ 2	SRS_raw	1	No
ZNF407	dPTV	LOEUF < 0.37	SRS_raw	0	No
TRHDE	dMIS	MPC ≥ 2	SRS_raw	0	No
ADARB1	dPTV	LOEUF < 0.37	SRS_raw	0	No
CACNA2D1	dMIS	MPC ≥ 2	SRS_raw	1	No
MYT1L	dMIS	MPC ≥ 2	SRS_raw	1	No
MAPK8	dMIS	MPC ≥ 2	SRS_raw	0	No
FRYL	dPTV	LOEUF < 0.37	SRS_raw	0	No
SUDS3	dMIS	MPC ≥ 2	SRS_raw	0	No
ADAMTS2	dPTV	LOEUF < 0.37	SRS_raw	0	No
CHD4	dMIS	MPC ≥ 2	SRS_raw	1	No
CSNK1D	dPTV	LOEUF < 0.37	SRS_raw	0	No
ANP32A	dPTV	LOEUF < 0.37	SRS_raw	1	No
REXO1	dPTV	LOEUF < 0.37	SRS_raw	1	No
IGF2R	dPTV	LOEUF < 0.37	SRS_raw	1	No
ATP1A1	dPTV	LOEUF < 0.37	SRS_raw	1	No
TRPV4	dMIS	MPC ≥ 2	SRS_raw	1	No
ZNF865	dPTV	LOEUF < 0.37	SRS_raw	1	No
TOP3B	dMIS	MPC ≥ 2	SRS_raw	1	No
HBQ1	dMIS	MPC ≥ 2	SRS_raw	0	No
ELAVL2	dPTV	LOEUF < 0.37	SRS_raw	1	No
UBE2Z	dMIS	MPC ≥ 2	SRS_raw	1	No
SPAG9	dPTV	LOEUF < 0.37	SRS_raw	1	No
SF3B1	dMIS	MPC ≥ 2	SRS_raw	1	No
ANKHD1	dPTV	LOEUF < 0.37	SRS_raw	1	No
AP2M1	dPTV	LOEUF < 0.37	SRS_raw	1	No
BRWD1	dPTV	LOEUF < 0.37	SRS_raw	1	No
CACNA1C	dMIS	MPC ≥ 2	SRS_raw	1	No
CUX2	dPTV	LOEUF < 0.37	SRS_raw	1	No
YTHDC1	dPTV	LOEUF < 0.37	SRS_raw	1	No
NFIB	dPTV	LOEUF < 0.37	SRS_raw	1	No
MORC3	dPTV	LOEUF < 0.37	SRS_raw	1	No
UBAP2L	dPTV	LOEUF < 0.37	SRS_raw	1	No
ECE1	dPTV	LOEUF < 0.37	SRS_raw	1	No
PEX6	dMIS	MPC ≥ 2	SRS_raw	1	No
ABL1	dMIS	MPC ≥ 2	SRS_raw	1	No
LRRTM3	dMIS	MPC ≥ 2	SRS_raw	0	No
SMAD5	dPTV	LOEUF < 0.37	SRS_raw	0	No
DDAH2	dMIS	MPC ≥ 2	SRS_raw	1	No
EIF3H	dMIS	MPC ≥ 2	SRS_raw	0	No
DLG2	dPTV	LOEUF < 0.37	SRS_raw	0	No
TIAL1	dMIS	MPC ≥ 2	SRS_raw	1	No
WDR33	dPTV	LOEUF < 0.37	SRS_raw	1	No
SIN3A	dMIS	MPC ≥ 2	SRS_raw	1	No
TBL1XR1	dPTV	LOEUF < 0.37	SRS_raw	1	No
ILF2	dPTV	LOEUF < 0.37	SRS_raw	1	No
GIGYF2	dPTV	LOEUF < 0.37	SRS_raw	1	No
BAZ2B	dPTV	LOEUF < 0.37	SRS_raw	1	No
PRKCB	dMIS	MPC ≥ 2	SRS_raw	0	No
DTX3	dMIS	MPC ≥ 2	SRS_raw	0	No
TERF2	dPTV	LOEUF < 0.37	SRS_raw	1	No
DUT	dMIS	MPC ≥ 2	SRS_raw	1	No
KAT7	dPTV	LOEUF < 0.37	SRS_raw	0	No
KIDINS220	dPTV	LOEUF < 0.37	SRS_raw	0	No
PRPF8	dPTV	LOEUF < 0.37	SRS_raw	0	No
CCDC6	dPTV	LOEUF < 0.37	SRS_raw	0	No
FOXP1	dPTV	LOEUF < 0.37	SRS_raw	0	No
TRAF3IP2	dPTV	LOEUF < 0.37	SRS_raw	0	No
SMC3	dPTV	LOEUF < 0.37	SRS_raw	0	No
FZR1	dPTV	LOEUF < 0.37	SRS_raw	0	No
TRIP12	dPTV	LOEUF < 0.37	SRS_raw	0	No
PTEN	dPTV	LOEUF < 0.37	SRS_raw	0	No
SMAD4	dPTV	LOEUF < 0.37	SRS_raw	0	No
RAC2	dPTV	LOEUF < 0.37	SRS_raw	0	No
BAIAP2	dPTV	LOEUF < 0.37	SRS_raw	0	No
KDM1A	dPTV	LOEUF < 0.37	SRS_raw	0	No
G3BP2	dPTV	LOEUF < 0.37	SRS_raw	0	No
PPP3CB	dPTV	LOEUF < 0.37	SRS_raw	0	No
MBTD1	dPTV	LOEUF < 0.37	SRS_raw	0	No
PCBP2	dPTV	LOEUF < 0.37	SRS_raw	0	No
STRIP1	dPTV	LOEUF < 0.37	SRS_raw	0	No
SHKBP1	dPTV	LOEUF < 0.37	SRS_raw	0	No
PANX2	dPTV	LOEUF < 0.37	SRS_raw	0	No
ARID3A	dPTV	LOEUF < 0.37	SRS_raw	0	No
CTPS1	dPTV	LOEUF < 0.37	SRS_raw	0	No
UNC79	dPTV	LOEUF < 0.37	SRS_raw	0	No
LEMD2	dPTV	LOEUF < 0.37	SRS_raw	0	No
CYFIP2	dPTV	LOEUF < 0.37	SRS_raw	0	No
TBX21	dPTV	LOEUF < 0.37	SRS_raw	0	No
LMO3	dPTV	LOEUF < 0.37	SRS_raw	0	No
MTOR	dPTV	LOEUF < 0.37	SRS_raw	0	No
ERBB2	dPTV	LOEUF < 0.37	SRS_raw	0	No
NPTN	dPTV	LOEUF < 0.37	SRS_raw	0	No
DPYSL2	dPTV	LOEUF < 0.37	SRS_raw	0	No
CDC25B	dPTV	LOEUF < 0.37	SRS_raw	0	No
PRKCG	dPTV	LOEUF < 0.37	SRS_raw	0	No
ZSWIM8	dPTV	LOEUF < 0.37	SRS_raw	0	No
CELF1	dPTV	LOEUF < 0.37	SRS_raw	0	No
AMH	dPTV	LOEUF < 0.37	SRS_raw	0	No
SPATA2L	dPTV	LOEUF < 0.37	SRS_raw	0	No
PSMC6	dPTV	LOEUF < 0.37	SRS_raw	0	No
SBNO2	dPTV	LOEUF < 0.37	SRS_raw	0	No
RASIP1	dPTV	LOEUF < 0.37	SRS_raw	0	No
KATNB1	dPTV	LOEUF < 0.37	SRS_raw	0	No
CELF3	dPTV	LOEUF < 0.37	SRS_raw	0	No
IFFO2	dPTV	LOEUF < 0.37	SRS_raw	0	No
SPATA5L1	dPTV	LOEUF < 0.37	SRS_raw	0	No
UBE2H	dPTV	LOEUF < 0.37	SRS_raw	0	No
PIK3CA	dPTV	LOEUF < 0.37	SRS_raw	0	No
SYT1	dPTV	LOEUF < 0.37	SRS_raw	0	No
ZYG11B	dPTV	LOEUF < 0.37	SRS_raw	0	No
PITHD1	dPTV	LOEUF < 0.37	SRS_raw	0	No
BTBD10	dPTV	LOEUF < 0.37	SRS_raw	0	No
DDAH1	dPTV	LOEUF < 0.37	SRS_raw	0	No
WDR24	dPTV	LOEUF < 0.37	SRS_raw	0	No
SPOP	dPTV	LOEUF < 0.37	SRS_raw	0	No
JAK1	dPTV	LOEUF < 0.37	SRS_raw	0	No
DPF1	dPTV	LOEUF < 0.37	SRS_raw	0	No
RAF1	dPTV	LOEUF < 0.37	SRS_raw	0	No
PSD	dPTV	LOEUF < 0.37	SRS_raw	0	No
KLF5	dPTV	LOEUF < 0.37	SRS_raw	0	No
EIF2AK4	dPTV	LOEUF < 0.37	SRS_raw	0	No
LPA	dPTV	LOEUF < 0.37	SRS_raw	0	No
HOXB8	dPTV	LOEUF < 0.37	SRS_raw	0	No
PEX5L	dPTV	LOEUF < 0.37	SRS_raw	0	No
CSTF3	dPTV	LOEUF < 0.37	SRS_raw	0	No
ITGB4	dPTV	LOEUF < 0.37	SRS_raw	0	No
TNPO3	dPTV	LOEUF < 0.37	SRS_raw	0	No
KCTD3	dPTV	LOEUF < 0.37	SRS_raw	0	No
AMY2A	dPTV	LOEUF < 0.37	SRS_raw	0	No
CSK	dPTV	LOEUF < 0.37	SRS_raw	0	No
SOX11	dPTV	LOEUF < 0.37	SRS_raw	0	No
KLHDC3	dPTV	LOEUF < 0.37	SRS_raw	0	No
STAT1	dPTV	LOEUF < 0.37	SRS_raw	0	No
ESRRG	dPTV	LOEUF < 0.37	SRS_raw	0	No
PITPNM2	dPTV	LOEUF < 0.37	SRS_raw	0	No
DNMT1	dPTV	LOEUF < 0.37	SRS_raw	0	No
KIF5C	dPTV	LOEUF < 0.37	SRS_raw	0	No
UPF1	dPTV	LOEUF < 0.37	SRS_raw	0	No
GJD3	dPTV	LOEUF < 0.37	SRS_raw	0	No
TRAF2	dPTV	LOEUF < 0.37	SRS_raw	0	No
EVI5L	dPTV	LOEUF < 0.37	SRS_raw	0	No
CAMK2B	dPTV	LOEUF < 0.37	SRS_raw	0	No
ITPKA	dPTV	LOEUF < 0.37	SRS_raw	0	No
HIGD2A	dPTV	LOEUF < 0.37	SRS_raw	0	No
RFXAP	dPTV	LOEUF < 0.37	SRS_raw	0	No
HERC5	dPTV	LOEUF < 0.37	SRS_raw	0	No
NLGN2	dPTV	LOEUF < 0.37	SRS_raw	0	No
CACNA1G	dPTV	LOEUF < 0.37	SRS_raw	0	No
TRAF7	dPTV	LOEUF < 0.37	SRS_raw	0	No
ACVR1B	dPTV	LOEUF < 0.37	SRS_raw	0	No
ABL2	dPTV	LOEUF < 0.37	SRS_raw	0	No
FYN	dPTV	LOEUF < 0.37	SRS_raw	0	No
DAGLA	dPTV	LOEUF < 0.37	SRS_raw	0	No
MAP4K4	dPTV	LOEUF < 0.37	SRS_raw	0	No
MDGA1	dPTV	LOEUF < 0.37	SRS_raw	0	No
PI4K2A	dPTV	LOEUF < 0.37	SRS_raw	0	No
PRKACA	dPTV	LOEUF < 0.37	SRS_raw	0	No
CS	dPTV	LOEUF < 0.37	SRS_raw	0	No
RORB	dPTV	LOEUF < 0.37	SRS_raw	0	No
THAP11	dPTV	LOEUF < 0.37	SRS_raw	0	No
LIN54	dPTV	LOEUF < 0.37	SRS_raw	0	No
MAB21L1	dPTV	LOEUF < 0.37	SRS_raw	0	No
SUPT16H	dPTV	LOEUF < 0.37	SRS_raw	0	No
ABTB2	dPTV	LOEUF < 0.37	SRS_raw	0	No
TMEM158	dPTV	LOEUF < 0.37	SRS_raw	0	No
TFAP2B	dPTV	LOEUF < 0.37	SRS_raw	0	No
FUT4	dPTV	LOEUF < 0.37	SRS_raw	0	No
GSPT1	dPTV	LOEUF < 0.37	SRS_raw	0	No
LINGO1	dPTV	LOEUF < 0.37	SRS_raw	0	No
CNTNAP1	dPTV	LOEUF < 0.37	SRS_raw	0	No
GABRD	dPTV	LOEUF < 0.37	SRS_raw	0	No
ATP2A2	dPTV	LOEUF < 0.37	SRS_raw	0	No
RBM14	dPTV	LOEUF < 0.37	SRS_raw	0	No
PSMC4	dPTV	LOEUF < 0.37	SRS_raw	0	No
MAGI2	dPTV	LOEUF < 0.37	SRS_raw	0	No
KCNF1	dPTV	LOEUF < 0.37	SRS_raw	0	No
ONECUT2	dPTV	LOEUF < 0.37	SRS_raw	0	No
DHX8	dPTV	LOEUF < 0.37	SRS_raw	0	No
DENND1C	dPTV	LOEUF < 0.37	SRS_raw	0	No
MEX3A	dPTV	LOEUF < 0.37	SRS_raw	0	No
RPS6KA4	dPTV	LOEUF < 0.37	SRS_raw	0	No
UBALD2	dPTV	LOEUF < 0.37	SRS_raw	0	No
CSNK1E	dPTV	LOEUF < 0.37	SRS_raw	0	No
LEFTY1	dPTV	LOEUF < 0.37	SRS_raw	0	No
ZNF367	dPTV	LOEUF < 0.37	SRS_raw	0	No
GABBR1	dPTV	LOEUF < 0.37	SRS_raw	0	No
PURA	dPTV	LOEUF < 0.37	SRS_raw	0	No
ZNF148	dPTV	LOEUF < 0.37	SRS_raw	0	No
HIRA	dPTV	LOEUF < 0.37	SRS_raw	0	No
SOX8	dPTV	LOEUF < 0.37	SRS_raw	0	No
ADAMTS19	dPTV	LOEUF < 0.37	SRS_raw	0	No
SIX5	dPTV	LOEUF < 0.37	SRS_raw	0	No
ZDHHC24	dPTV	LOEUF < 0.37	SRS_raw	0	No
CPSF6	dPTV	LOEUF < 0.37	SRS_raw	0	No
PTGDR2	dPTV	LOEUF < 0.37	SRS_raw	0	No
EIF3B	dPTV	LOEUF < 0.37	SRS_raw	0	No
TUBB4A	dPTV	LOEUF < 0.37	SRS_raw	0	No
SUZ12	dPTV	LOEUF < 0.37	SRS_raw	0	No
TRPC3	dPTV	LOEUF < 0.37	SRS_raw	0	No
PAK1	dPTV	LOEUF < 0.37	SRS_raw	0	No
MAP2K6	dPTV	LOEUF < 0.37	SRS_raw	0	No
ZNF771	dPTV	LOEUF < 0.37	SRS_raw	0	No
MYH9	dPTV	LOEUF < 0.37	SRS_raw	0	No
ILDR2	dPTV	LOEUF < 0.37	SRS_raw	0	No
NACC1	dPTV	LOEUF < 0.37	SRS_raw	0	No
HECTD2	dPTV	LOEUF < 0.37	SRS_raw	0	No
BMP7	dPTV	LOEUF < 0.37	SRS_raw	0	No
CPEB3	dPTV	LOEUF < 0.37	SRS_raw	0	No
KDM2A	dPTV	LOEUF < 0.37	SRS_raw	0	No
FADS3	dPTV	LOEUF < 0.37	SRS_raw	0	No
TARBP1	dPTV	LOEUF < 0.37	SRS_raw	0	No
EYA2	dPTV	LOEUF < 0.37	SRS_raw	0	No
SRSF7	dPTV	LOEUF < 0.37	SRS_raw	0	No
CHD6	dPTV	LOEUF < 0.37	SRS_raw	0	No
CACNG3	dPTV	LOEUF < 0.37	SRS_raw	0	No
HAPSTR1	dPTV	LOEUF < 0.37	SRS_raw	0	No
PPP2R5B	dPTV	LOEUF < 0.37	SRS_raw	0	No
WDR5	dPTV	LOEUF < 0.37	SRS_raw	0	No
MLLT3	dPTV	LOEUF < 0.37	SRS_raw	0	No
EGLN1	dPTV	LOEUF < 0.37	SRS_raw	0	No
KDM4B	dPTV	LOEUF < 0.37	SRS_raw	0	No
RABGGTB	dPTV	LOEUF < 0.37	SRS_raw	0	No
MYBL2	dPTV	LOEUF < 0.37	SRS_raw	0	No
ASCL1	dPTV	LOEUF < 0.37	SRS_raw	0	No
TWIST1	dPTV	LOEUF < 0.37	SRS_raw	0	No
GRK2	dPTV	LOEUF < 0.37	SRS_raw	0	No
PSMC3	dPTV	LOEUF < 0.37	SRS_raw	0	No
ISL1	dPTV	LOEUF < 0.37	SRS_raw	0	No
CLIP3	dPTV	LOEUF < 0.37	SRS_raw	0	No
CHST1	dPTV	LOEUF < 0.37	SRS_raw	0	No
GPR4	dPTV	LOEUF < 0.37	SRS_raw	0	No
KLF16	dPTV	LOEUF < 0.37	SRS_raw	0	No
C9orf50	dPTV	LOEUF < 0.37	SRS_raw	0	No
PKDCC	dPTV	LOEUF < 0.37	SRS_raw	0	No
CTXN1	dPTV	LOEUF < 0.37	SRS_raw	0	No
KREMEN2	dPTV	LOEUF < 0.37	SRS_raw	0	No
NFYA	dPTV	LOEUF < 0.37	SRS_raw	0	No
CLIC6	dPTV	LOEUF < 0.37	SRS_raw	0	No
SCAPER	dPTV	LOEUF < 0.37	SRS_raw	0	No
FSCN1	dPTV	LOEUF < 0.37	SRS_raw	0	No
RING1	dPTV	LOEUF < 0.37	SRS_raw	0	No
FBRS	dPTV	LOEUF < 0.37	SRS_raw	0	No
PIK3CD	dPTV	LOEUF < 0.37	SRS_raw	0	No
BRD8	dPTV	LOEUF < 0.37	SRS_raw	0	No
DNM2	dPTV	LOEUF < 0.37	SRS_raw	0	No
USP39	dPTV	LOEUF < 0.37	SRS_raw	0	No
XPO1	dPTV	LOEUF < 0.37	SRS_raw	0	No
FRMD4A	dPTV	LOEUF < 0.37	SRS_raw	0	No
YY1	dPTV	LOEUF < 0.37	SRS_raw	0	No
OSBP	dPTV	LOEUF < 0.37	SRS_raw	0	No
RBBP5	dPTV	LOEUF < 0.37	SRS_raw	0	No
SNAP25	dPTV	LOEUF < 0.37	SRS_raw	0	No
MTMR3	dPTV	LOEUF < 0.37	SRS_raw	0	No
PRCC	dPTV	LOEUF < 0.37	SRS_raw	0	No
ABCE1	dPTV	LOEUF < 0.37	SRS_raw	0	No
CLK4	dPTV	LOEUF < 0.37	SRS_raw	0	No
NEURL1	dPTV	LOEUF < 0.37	SRS_raw	0	No
MINK1	dPTV	LOEUF < 0.37	SRS_raw	0	No
TENT5A	dPTV	LOEUF < 0.37	SRS_raw	0	No
PTGER4	dPTV	LOEUF < 0.37	SRS_raw	0	No
ACVR2A	dPTV	LOEUF < 0.37	SRS_raw	0	No
PSMD11	dPTV	LOEUF < 0.37	SRS_raw	0	No
ADAR	dPTV	LOEUF < 0.37	SRS_raw	0	No
GNB2	dPTV	LOEUF < 0.37	SRS_raw	0	No
KCNH7	dPTV	LOEUF < 0.37	SRS_raw	0	No
CDRT15	dPTV	LOEUF < 0.37	SRS_raw	0	No
PAPOLG	dPTV	LOEUF < 0.37	SRS_raw	0	No
RAP2A	dPTV	LOEUF < 0.37	SRS_raw	0	No
RICTOR	dPTV	LOEUF < 0.37	SRS_raw	0	No
IGF2BP1	dPTV	LOEUF < 0.37	SRS_raw	0	No
ALYREF	dPTV	LOEUF < 0.37	SRS_raw	0	No
MYH7	dPTV	LOEUF < 0.37	SRS_raw	0	No
CLK3	dPTV	LOEUF < 0.37	SRS_raw	0	No
TESK1	dPTV	LOEUF < 0.37	SRS_raw	0	No
EPOR	dPTV	LOEUF < 0.37	SRS_raw	0	No
PAPOLA	dPTV	LOEUF < 0.37	SRS_raw	0	No
CNOT2	dPTV	LOEUF < 0.37	SRS_raw	0	No
USF2	dPTV	LOEUF < 0.37	SRS_raw	0	No
MAP2K7	dPTV	LOEUF < 0.37	SRS_raw	0	No
CKMT1A	dPTV	LOEUF < 0.37	SRS_raw	0	No
TUBB	dPTV	LOEUF < 0.37	SRS_raw	0	No
PHB1	dPTV	LOEUF < 0.37	SRS_raw	0	No
ABCC9	dPTV	LOEUF < 0.37	SRS_raw	0	No
RASL10B	dPTV	LOEUF < 0.37	SRS_raw	0	No
PLXNA1	dPTV	LOEUF < 0.37	SRS_raw	0	No
CLASRP	dPTV	LOEUF < 0.37	SRS_raw	0	No
RHOBTB2	dPTV	LOEUF < 0.37	SRS_raw	0	No
HAPLN2	dPTV	LOEUF < 0.37	SRS_raw	0	No
DIRAS2	dPTV	LOEUF < 0.37	SRS_raw	0	No
VEZF1	dPTV	LOEUF < 0.37	SRS_raw	0	No
SARS1	dPTV	LOEUF < 0.37	SRS_raw	0	No
EIF3D	dPTV	LOEUF < 0.37	SRS_raw	0	No
JPH4	dPTV	LOEUF < 0.37	SRS_raw	0	No
PLCB1	dPTV	LOEUF < 0.37	SRS_raw	0	No
RAB1A	dPTV	LOEUF < 0.37	SRS_raw	0	No
ATP2B2	dPTV	LOEUF < 0.37	SRS_raw	0	No
KCNJ2	dPTV	LOEUF < 0.37	SRS_raw	0	No
KCNQ3	dPTV	LOEUF < 0.37	SRS_raw	0	No
PUM1	dPTV	LOEUF < 0.37	SRS_raw	0	No
SMC6	dPTV	LOEUF < 0.37	SRS_raw	0	No
ACTA2	dPTV	LOEUF < 0.37	SRS_raw	0	No
CDC73	dPTV	LOEUF < 0.37	SRS_raw	0	No
DCTN1	dPTV	LOEUF < 0.37	SRS_raw	0	No
SART1	dPTV	LOEUF < 0.37	SRS_raw	0	No
ZER1	dPTV	LOEUF < 0.37	SRS_raw	0	No
MAPK1	dPTV	LOEUF < 0.37	SRS_raw	0	No
NRBP1	dPTV	LOEUF < 0.37	SRS_raw	0	No
GPATCH8	dPTV	LOEUF < 0.37	SRS_raw	0	No
MTREX	dPTV	LOEUF < 0.37	SRS_raw	0	No
CSTF1	dPTV	LOEUF < 0.37	SRS_raw	0	No
GABRG2	dPTV	LOEUF < 0.37	SRS_raw	0	No
KLHL2	dPTV	LOEUF < 0.37	SRS_raw	0	No
CREBRF	dPTV	LOEUF < 0.37	SRS_raw	0	No
MAST2	dPTV	LOEUF < 0.37	SRS_raw	0	No
PIP5K1B	dPTV	LOEUF < 0.37	SRS_raw	0	No
H2AC13	dPTV	LOEUF < 0.37	SRS_raw	0	No
ZRANB2	dPTV	LOEUF < 0.37	SRS_raw	0	No
B3GAT1	dPTV	LOEUF < 0.37	SRS_raw	0	No
DIO3	dPTV	LOEUF < 0.37	SRS_raw	0	No
MLEC	dPTV	LOEUF < 0.37	SRS_raw	0	No
RALB	dPTV	LOEUF < 0.37	SRS_raw	0	No
H4C11	dPTV	LOEUF < 0.37	SRS_raw	0	No
DHX30	dPTV	LOEUF < 0.37	SRS_raw	0	No
ARHGEF18	dPTV	LOEUF < 0.37	SRS_raw	0	No
ABCC8	dPTV	LOEUF < 0.37	SRS_raw	0	No
NAB2	dPTV	LOEUF < 0.37	SRS_raw	0	No
HECA	dPTV	LOEUF < 0.37	SRS_raw	0	No
INSIG2	dPTV	LOEUF < 0.37	SRS_raw	0	No
CTNNA2	dPTV	LOEUF < 0.37	SRS_raw	0	No
PIP5K1C	dPTV	LOEUF < 0.37	SRS_raw	0	No
NR2F2	dPTV	LOEUF < 0.37	SRS_raw	0	No
INTS7	dPTV	LOEUF < 0.37	SRS_raw	0	No
EEF1A2	dPTV	LOEUF < 0.37	SRS_raw	0	No
KRT86	dPTV	LOEUF < 0.37	SRS_raw	0	No
PRAMEF17	dPTV	LOEUF < 0.37	SRS_raw	0	No
MAP3K13	dPTV	LOEUF < 0.37	SRS_raw	0	No
MYO5A	dPTV	LOEUF < 0.37	SRS_raw	0	No
ZNF324B	dPTV	LOEUF < 0.37	SRS_raw	0	No
FAM89B	dPTV	LOEUF < 0.37	SRS_raw	0	No
STK39	dPTV	LOEUF < 0.37	SRS_raw	0	No
CACNA1A	dPTV	LOEUF < 0.37	SRS_raw	0	No
KHSRP	dPTV	LOEUF < 0.37	SRS_raw	0	No
RER1	dPTV	LOEUF < 0.37	SRS_raw	0	No
ASB18	dPTV	LOEUF < 0.37	SRS_raw	0	No
ACHE	dPTV	LOEUF < 0.37	SRS_raw	0	No
CAMK2G	dPTV	LOEUF < 0.37	SRS_raw	0	No
KLRG2	dPTV	LOEUF < 0.37	SRS_raw	0	No
AHCYL2	dPTV	LOEUF < 0.37	SRS_raw	0	No
GTPBP2	dPTV	LOEUF < 0.37	SRS_raw	0	No
ARHGAP11A	dPTV	LOEUF < 0.37	SRS_raw	0	No
BRSK1	dPTV	LOEUF < 0.37	SRS_raw	0	No
MACO1	dPTV	LOEUF < 0.37	SRS_raw	0	No
MAPT	dPTV	LOEUF < 0.37	SRS_raw	0	No
GRB10	dPTV	LOEUF < 0.37	SRS_raw	0	No
HTRA2	dPTV	LOEUF < 0.37	SRS_raw	0	No
GLS	dPTV	LOEUF < 0.37	SRS_raw	0	No
YWHAG	dPTV	LOEUF < 0.37	SRS_raw	0	No
FBXW7	dPTV	LOEUF < 0.37	SRS_raw	0	No
TSPAN14	dPTV	LOEUF < 0.37	SRS_raw	0	No
ODF3B	dPTV	LOEUF < 0.37	SRS_raw	0	No
SAP130	dPTV	LOEUF < 0.37	SRS_raw	0	No
PRPF31	dPTV	LOEUF < 0.37	SRS_raw	0	No
KCNG3	dPTV	LOEUF < 0.37	SRS_raw	0	No
RXRA	dPTV	LOEUF < 0.37	SRS_raw	0	No
FOXP4	dPTV	LOEUF < 0.37	SRS_raw	0	No
NALCN	dPTV	LOEUF < 0.37	SRS_raw	0	No
TERT	dPTV	LOEUF < 0.37	SRS_raw	0	No
EZH2	dPTV	LOEUF < 0.37	SRS_raw	0	No
ARF5	dPTV	LOEUF < 0.37	SRS_raw	0	No
RASA4B	dPTV	LOEUF < 0.37	SRS_raw	0	No
CDK2AP1	dPTV	LOEUF < 0.37	SRS_raw	0	No
GNAI1	dPTV	LOEUF < 0.37	SRS_raw	0	No
PLCG1	dPTV	LOEUF < 0.37	SRS_raw	0	No
NFE2L3	dPTV	LOEUF < 0.37	SRS_raw	0	No
ADIPOR2	dPTV	LOEUF < 0.37	SRS_raw	0	No
SIK2	dPTV	LOEUF < 0.37	SRS_raw	0	No
WDR70	dPTV	LOEUF < 0.37	SRS_raw	0	No
KIR3DL2	dPTV	LOEUF < 0.37	SRS_raw	0	No
KIR3DL1	dPTV	LOEUF < 0.37	SRS_raw	0	No
KISS1R	dPTV	LOEUF < 0.37	SRS_raw	0	No
ARRB2	dPTV	LOEUF < 0.37	SRS_raw	0	No
ARF1	dPTV	LOEUF < 0.37	SRS_raw	0	No
ZMYND19	dPTV	LOEUF < 0.37	SRS_raw	0	No
SLC25A44	dPTV	LOEUF < 0.37	SRS_raw	0	No
EBF3	dPTV	LOEUF < 0.37	SRS_raw	0	No
FBXL5	dPTV	LOEUF < 0.37	SRS_raw	0	No
KCNN2	dPTV	LOEUF < 0.37	SRS_raw	0	No
KCNC1	dPTV	LOEUF < 0.37	SRS_raw	0	No
TRIM3	dPTV	LOEUF < 0.37	SRS_raw	0	No
UBA2	dPTV	LOEUF < 0.37	SRS_raw	0	No
PAN3	dPTV	LOEUF < 0.37	SRS_raw	0	No
NR3C1	dPTV	LOEUF < 0.37	SRS_raw	0	No
ZFAND5	dPTV	LOEUF < 0.37	SRS_raw	0	No
COPS5	dPTV	LOEUF < 0.37	SRS_raw	0	No
ATP1A3	dPTV	LOEUF < 0.37	SRS_raw	0	No
PPARD	dPTV	LOEUF < 0.37	SRS_raw	0	No
TP53I11	dPTV	LOEUF < 0.37	SRS_raw	0	No
IRF4	dPTV	LOEUF < 0.37	SRS_raw	0	No
PRKAR1B	dPTV	LOEUF < 0.37	SRS_raw	0	No
TBC1D3B	dPTV	LOEUF < 0.37	SRS_raw	0	No
CLCN3	dPTV	LOEUF < 0.37	SRS_raw	0	No
STK11	dPTV	LOEUF < 0.37	SRS_raw	0	No
AGO3	dPTV	LOEUF < 0.37	SRS_raw	0	No
DCAF5	dPTV	LOEUF < 0.37	SRS_raw	0	No
GRM5	dPTV	LOEUF < 0.37	SRS_raw	0	No
TAF5L	dPTV	LOEUF < 0.37	SRS_raw	0	No
DAPK3	dPTV	LOEUF < 0.37	SRS_raw	0	No
PAF1	dPTV	LOEUF < 0.37	SRS_raw	0	No
GTF2H2C	dPTV	LOEUF < 0.37	SRS_raw	0	No
HCN1	dPTV	LOEUF < 0.37	SRS_raw	0	No
MGAT5B	dPTV	LOEUF < 0.37	SRS_raw	0	No
GPR25	dPTV	LOEUF < 0.37	SRS_raw	0	No
NUTM2D	dPTV	LOEUF < 0.37	SRS_raw	0	No
SOX10	dPTV	LOEUF < 0.37	SRS_raw	0	No
CAMK2A	dPTV	LOEUF < 0.37	SRS_raw	0	No
PIP5K1A	dPTV	LOEUF < 0.37	SRS_raw	0	No
SLC7A5	dPTV	LOEUF < 0.37	SRS_raw	0	No
STK38L	dPTV	LOEUF < 0.37	SRS_raw	0	No
CHD8	dPTV	LOEUF < 0.37	SRS_raw	0	No
HSPA5	dPTV	LOEUF < 0.37	SRS_raw	0	No
SULT1A1	dPTV	LOEUF < 0.37	SRS_raw	0	No
FOXO1	dPTV	LOEUF < 0.37	SRS_raw	0	No
PLD5	dPTV	LOEUF < 0.37	SRS_raw	0	No
RBM15	dPTV	LOEUF < 0.37	SRS_raw	0	No
GRAMD4	dPTV	LOEUF < 0.37	SRS_raw	0	No
KDM5B	dPTV	LOEUF < 0.37	SRS_raw	0	No
PACS1	dPTV	LOEUF < 0.37	SRS_raw	0	No
RPSA	dPTV	LOEUF < 0.37	SRS_raw	0	No
AGO2	dPTV	LOEUF < 0.37	SRS_raw	0	No
FAM135B	dPTV	LOEUF < 0.37	SRS_raw	0	No
KCNK12	dPTV	LOEUF < 0.37	SRS_raw	0	No
EIF3C	dPTV	LOEUF < 0.37	SRS_raw	0	No
FBXO21	dPTV	LOEUF < 0.37	SRS_raw	0	No
SRSF9	dPTV	LOEUF < 0.37	SRS_raw	0	No
MAEA	dPTV	LOEUF < 0.37	SRS_raw	0	No
LONRF2	dPTV	LOEUF < 0.37	SRS_raw	0	No
PLPPR5	dPTV	LOEUF < 0.37	SRS_raw	0	No
ARID1B	dPTV	LOEUF < 0.37	SRS_raw	0	No
RC3H2	dPTV	LOEUF < 0.37	SRS_raw	0	No
RBFOX2	dPTV	LOEUF < 0.37	SRS_raw	0	No
UGT2B17	dPTV	LOEUF < 0.37	SRS_raw	0	No
SMAD3	dPTV	LOEUF < 0.37	SRS_raw	0	No
MAPRE3	dPTV	LOEUF < 0.37	SRS_raw	0	No
HECW2	dPTV	LOEUF < 0.37	SRS_raw	0	No
PI4KA	dPTV	LOEUF < 0.37	SRS_raw	0	No
UMPS	dPTV	LOEUF < 0.37	SRS_raw	0	No
ERI3	dPTV	LOEUF < 0.37	SRS_raw	0	No
NXN	dPTV	LOEUF < 0.37	SRS_raw	0	No
IFT122	dPTV	LOEUF < 0.37	SRS_raw	0	No
AP2S1	dPTV	LOEUF < 0.37	SRS_raw	0	No
CCNT2	dPTV	LOEUF < 0.37	SRS_raw	0	No
NELFB	dPTV	LOEUF < 0.37	SRS_raw	0	No
JAZF1	dPTV	LOEUF < 0.37	SRS_raw	0	No
DGKZ	dPTV	LOEUF < 0.37	SRS_raw	0	No
U2AF2	dPTV	LOEUF < 0.37	SRS_raw	0	No
PPM1E	dPTV	LOEUF < 0.37	SRS_raw	0	No
FOXK2	dPTV	LOEUF < 0.37	SRS_raw	0	No
TUBA1A	dPTV	LOEUF < 0.37	SRS_raw	0	No
RUVBL1	dPTV	LOEUF < 0.37	SRS_raw	0	No
SCAP	dPTV	LOEUF < 0.37	SRS_raw	0	No
HSPD1	dPTV	LOEUF < 0.37	SRS_raw	0	No
MFAP1	dPTV	LOEUF < 0.37	SRS_raw	0	No
MAP2K1	dPTV	LOEUF < 0.37	SRS_raw	0	No
LARP4B	dPTV	LOEUF < 0.37	SRS_raw	0	No
BAP1	dPTV	LOEUF < 0.37	SRS_raw	0	No
RMND5A	dPTV	LOEUF < 0.37	SRS_raw	0	No
RAP1B	dPTV	LOEUF < 0.37	SRS_raw	0	No
KLHL24	dPTV	LOEUF < 0.37	SRS_raw	0	No
RCOR3	dPTV	LOEUF < 0.37	SRS_raw	0	No
PIM1	dPTV	LOEUF < 0.37	SRS_raw	0	No
WNT7B	dPTV	LOEUF < 0.37	SRS_raw	0	No
ATP11B	dPTV	LOEUF < 0.37	SRS_raw	0	No
DMTF1	dPTV	LOEUF < 0.37	SRS_raw	0	No
RPTOR	dPTV	LOEUF < 0.37	SRS_raw	0	No
ZNF366	dPTV	LOEUF < 0.37	SRS_raw	0	No
MYH3	dPTV	LOEUF < 0.37	SRS_raw	0	No
RRP7A	dPTV	LOEUF < 0.37	SRS_raw	0	No
TBP	dPTV	LOEUF < 0.37	SRS_raw	0	No
ABR	dPTV	LOEUF < 0.37	SRS_raw	0	No
DPYSL5	dPTV	LOEUF < 0.37	SRS_raw	0	No
USP48	dPTV	LOEUF < 0.37	SRS_raw	0	No
RARA	dPTV	LOEUF < 0.37	SRS_raw	0	No
DNM1L	dPTV	LOEUF < 0.37	SRS_raw	0	No
SYDE2	dPTV	LOEUF < 0.37	SRS_raw	0	No
RPL7	dPTV	LOEUF < 0.37	SRS_raw	0	No
MAP7D1	dPTV	LOEUF < 0.37	SRS_raw	0	No
MBNL2	dPTV	LOEUF < 0.37	SRS_raw	0	No
TMCC1	dPTV	LOEUF < 0.37	SRS_raw	0	No
ATP6V0D1	dPTV	LOEUF < 0.37	SRS_raw	0	No
PFN3	dPTV	LOEUF < 0.37	SRS_raw	0	No
VPS26B	dPTV	LOEUF < 0.37	SRS_raw	0	No
PRRT3	dPTV	LOEUF < 0.37	SRS_raw	0	No
SMAD7	dPTV	LOEUF < 0.37	SRS_raw	0	No
ZNF653	dPTV	LOEUF < 0.37	SRS_raw	0	No
THRB	dPTV	LOEUF < 0.37	SRS_raw	0	No
TENT4A	dPTV	LOEUF < 0.37	SRS_raw	0	No
DNM1	dPTV	LOEUF < 0.37	SRS_raw	0	No
DDX6	dPTV	LOEUF < 0.37	SRS_raw	0	No
RABGEF1	dPTV	LOEUF < 0.37	SRS_raw	0	No
MATR3	dPTV	LOEUF < 0.37	SRS_raw	0	No
MYPOP	dPTV	LOEUF < 0.37	SRS_raw	0	No
SURF4	dPTV	LOEUF < 0.37	SRS_raw	0	No
GFPT1	dPTV	LOEUF < 0.37	SRS_raw	0	No
RBM5	dPTV	LOEUF < 0.37	SRS_raw	0	No
HDAC5	dPTV	LOEUF < 0.37	SRS_raw	0	No
GABRB2	dPTV	LOEUF < 0.37	SRS_raw	0	No
HNRNPM	dPTV	LOEUF < 0.37	SRS_raw	0	No
EZH1	dPTV	LOEUF < 0.37	SRS_raw	0	No
CTNNA1	dPTV	LOEUF < 0.37	SRS_raw	0	No
ARID2	dPTV	LOEUF < 0.37	SRS_raw	0	No
TLX2	dPTV	LOEUF < 0.37	SRS_raw	0	No
CBLN2	dPTV	LOEUF < 0.37	SRS_raw	0	No
ZC3H12D	dPTV	LOEUF < 0.37	SRS_raw	0	No
NOTCH1	dPTV	LOEUF < 0.37	SRS_raw	0	No
GSK3A	dPTV	LOEUF < 0.37	SRS_raw	0	No
KCNJ4	dPTV	LOEUF < 0.37	SRS_raw	0	No
FAM86B1	dPTV	LOEUF < 0.37	SRS_raw	0	No
TAOK2	dPTV	LOEUF < 0.37	SRS_raw	0	No
HMGXB4	dPTV	LOEUF < 0.37	SRS_raw	0	No
LHX6	dPTV	LOEUF < 0.37	SRS_raw	0	No
CRAMP1	dPTV	LOEUF < 0.37	SRS_raw	0	No
KPNA1	dPTV	LOEUF < 0.37	SRS_raw	0	No
TSN	dPTV	LOEUF < 0.37	SRS_raw	0	No
DPP9	dPTV	LOEUF < 0.37	SRS_raw	0	No
UNC13A	dPTV	LOEUF < 0.37	SRS_raw	0	No
PTPRE	dPTV	LOEUF < 0.37	SRS_raw	0	No
SLC25A42	dPTV	LOEUF < 0.37	SRS_raw	0	No
SPRED2	dPTV	LOEUF < 0.37	SRS_raw	0	No
KEAP1	dPTV	LOEUF < 0.37	SRS_raw	0	No
CPEB4	dPTV	LOEUF < 0.37	SRS_raw	0	No
TTC9B	dPTV	LOEUF < 0.37	SRS_raw	0	No
MTF2	dPTV	LOEUF < 0.37	SRS_raw	0	No
PDE10A	dPTV	LOEUF < 0.37	SRS_raw	0	No
MMP21	dPTV	LOEUF < 0.37	SRS_raw	0	No
PLXNC1	dPTV	LOEUF < 0.37	SRS_raw	0	No
PFN2	dPTV	LOEUF < 0.37	SRS_raw	0	No
TUBA1C	dPTV	LOEUF < 0.37	SRS_raw	0	No
RAP2B	dPTV	LOEUF < 0.37	SRS_raw	0	No
CDC23	dPTV	LOEUF < 0.37	SRS_raw	0	No
PPP2CA	dPTV	LOEUF < 0.37	SRS_raw	0	No
BCAN	dPTV	LOEUF < 0.37	SRS_raw	0	No
SP9	dPTV	LOEUF < 0.37	SRS_raw	0	No
NUMBL	dPTV	LOEUF < 0.37	SRS_raw	0	No
CCNC	dPTV	LOEUF < 0.37	SRS_raw	0	No
NFIC	dPTV	LOEUF < 0.37	SRS_raw	0	No
PPP4C	dPTV	LOEUF < 0.37	SRS_raw	0	No
EMX1	dPTV	LOEUF < 0.37	SRS_raw	0	No
WDR26	dPTV	LOEUF < 0.37	SRS_raw	0	No
OLFM2	dPTV	LOEUF < 0.37	SRS_raw	0	No
ANO3	dPTV	LOEUF < 0.37	SRS_raw	0	No
TNR	dPTV	LOEUF < 0.37	SRS_raw	0	No
DEDD	dPTV	LOEUF < 0.37	SRS_raw	0	No
TNIK	dPTV	LOEUF < 0.37	SRS_raw	0	No
DDX4	dPTV	LOEUF < 0.37	SRS_raw	0	No
MIB1	dPTV	LOEUF < 0.37	SRS_raw	0	No
KCTD2	dPTV	LOEUF < 0.37	SRS_raw	0	No
PRAMEF14	dPTV	LOEUF < 0.37	SRS_raw	0	No
QKI	dPTV	LOEUF < 0.37	SRS_raw	0	No
PROX1	dPTV	LOEUF < 0.37	SRS_raw	0	No
PPFIA3	dPTV	LOEUF < 0.37	SRS_raw	0	No
SF3B4	dPTV	LOEUF < 0.37	SRS_raw	0	No
ZNF629	dPTV	LOEUF < 0.37	SRS_raw	0	No
SLC9A1	dPTV	LOEUF < 0.37	SRS_raw	0	No
SORCS2	dPTV	LOEUF < 0.37	SRS_raw	0	No
CHERP	dPTV	LOEUF < 0.37	SRS_raw	0	No
PTCH1	dPTV	LOEUF < 0.37	SRS_raw	0	No
CNNM4	dPTV	LOEUF < 0.37	SRS_raw	0	No
RP9	dPTV	LOEUF < 0.37	SRS_raw	0	No
ANKRD52	dPTV	LOEUF < 0.37	SRS_raw	0	No
TRIM2	dPTV	LOEUF < 0.37	SRS_raw	0	No
ALDH18A1	dPTV	LOEUF < 0.37	SRS_raw	0	No
TMEM121	dPTV	LOEUF < 0.37	SRS_raw	0	No
POLDIP3	dPTV	LOEUF < 0.37	SRS_raw	0	No
NRF1	dPTV	LOEUF < 0.37	SRS_raw	0	No
NSMF	dPTV	LOEUF < 0.37	SRS_raw	0	No
SV2A	dPTV	LOEUF < 0.37	SRS_raw	0	No
SLCO3A1	dPTV	LOEUF < 0.37	SRS_raw	0	No
MRTFA	dPTV	LOEUF < 0.37	SRS_raw	0	No
AMMECR1L	dPTV	LOEUF < 0.37	SRS_raw	0	No
SF3B2	dPTV	LOEUF < 0.37	SRS_raw	0	No
CPEB2	dPTV	LOEUF < 0.37	SRS_raw	0	No
ARID5A	dPTV	LOEUF < 0.37	SRS_raw	0	No
IWS1	dPTV	LOEUF < 0.37	SRS_raw	0	No
TCF15	dPTV	LOEUF < 0.37	SRS_raw	0	No
RBM38	dPTV	LOEUF < 0.37	SRS_raw	0	No
CDC34	dPTV	LOEUF < 0.37	SRS_raw	0	No
PAFAH1B1	dPTV	LOEUF < 0.37	SRS_raw	0	No
KCNT2	dPTV	LOEUF < 0.37	SRS_raw	0	No
ZNRF1	dPTV	LOEUF < 0.37	SRS_raw	0	No
PRKCZ	dPTV	LOEUF < 0.37	SRS_raw	0	No
USP32	dPTV	LOEUF < 0.37	SRS_raw	0	No
ANKRD13B	dPTV	LOEUF < 0.37	SRS_raw	0	No
SGK1	dPTV	LOEUF < 0.37	SRS_raw	0	No
PATZ1	dPTV	LOEUF < 0.37	SRS_raw	0	No
SGPP1	dPTV	LOEUF < 0.37	SRS_raw	0	No
INF2	dPTV	LOEUF < 0.37	SRS_raw	0	No
ZNF821	dPTV	LOEUF < 0.37	SRS_raw	0	No
EFHD2	dPTV	LOEUF < 0.37	SRS_raw	0	No
SEMA3F	dPTV	LOEUF < 0.37	SRS_raw	0	No
FIP1L1	dPTV	LOEUF < 0.37	SRS_raw	0	No
RHOQ	dPTV	LOEUF < 0.37	SRS_raw	0	No
CYTH3	dPTV	LOEUF < 0.37	SRS_raw	0	No
HNRNPA0	dPTV	LOEUF < 0.37	SRS_raw	0	No
ZNF536	dPTV	LOEUF < 0.37	SRS_raw	0	No
VPS39	dPTV	LOEUF < 0.37	SRS_raw	0	No
SLC13A3	dPTV	LOEUF < 0.37	SRS_raw	0	No
JAG1	dPTV	LOEUF < 0.37	SRS_raw	0	No
[truncated: 22,277 more rows]
